# Supplementary material for: Association and Genetic Identification of Loci for Four Fruit Traits in Tomato Using InDel Markers
Source: Front Plant Sci. 2017 Jul 19;8:1269. doi: 10.3389/fpls.2017.01269 (PMC5515879; doi:10.3389/fpls.2017.01269)
Supplement: Table S1 — Description of 192 tomato accessions used in this study. [file Table1.XLSX]

## Sheet: Sheet1
Table S1: Description of 192 tomato accessions used in this study
Plot number	Variety	Species	Category	Market class	Country of origin	State/Provice of Origin	Seed source (Accession #)
2K13-2095	Ontario 7517	Solanum lycopersicum	Contemporary	-	Canada	Ontario	Tomato Genetic Resources Center ( LA2449)
2K13-2149	Ontario 7818	Solanum lycopersicum	Contemporary	-	Canada	Ontario	Tomato Genetic Resources Center (LA2448)
2K13-2185	Purdue 135	Solanum lycopersicum	Contemporary	-	USA	Purdue	Tomato Genetic Resources Center (LA2446)
2K13-2134	Stirling Castle	Solanum lycopersicum	Contemporary	-	-	-	Tomato Genetic Resources Center (LA2443)
2K13-2047	V-121	Solanum lycopersicum	Contemporary	-	-	-	Tomato Genetic Resources Center (LA2445)
2K13-2008	Vetomold	Solanum lycopersicum	Contemporary	-	Canada	-	Tomato Genetic Resources Center (LA2444)
2K13-2098	Baiguoqiangfeng	Solanum lycopersicum	Contemporary	Freshmarket	China	Tianjin	Tianjin Vegetable Research Institute
2K13-2017	CLN1466EA	Solanum lycopersicum	Contemporary	Freshmarket	-	-	AVRDC (CLN1466EA)
2K13-2064	CLN2413	Solanum lycopersicum	Contemporary	Freshmarket	-	-	AVRDC (CLN2413)
2K13-2023	CLN2418A	Solanum lycopersicum	Contemporary	Freshmarket	-	-	AVRDC (CLN2418A)
2K13-2015	Dahuangfanqie	Solanum lycopersicum	Contemporary	Freshmarket	China	Yunnan	Yunnan Agricultural University
2K13-2035	Dapingding	Solanum lycopersicum	Contemporary	Freshmarket	China	Yunnan	Yunnan Agricultural University
2K13-2150	Fireball	Solanum lycopersicum	Contemporary	Freshmarket	USA	-	Tomato Genetic Resources Center (LA3024)
2K13-2091	Fla.7060	Solanum lycopersicum	Contemporary	Freshmarket	USA	Florida	Tomato Genetic Resources Center (LA3840)
2K13-2147	Fla.7481	Solanum lycopersicum	Contemporary	Freshmarket	USA	Florida	Tomato Genetic Resources Center (LA4026)
2K13-2076	Fla.7600	Solanum lycopersicum	Contemporary	Freshmarket	USA	Florida	University of Florida
2K13-2169	Fla.7613	Solanum lycopersicum	Contemporary	Freshmarket	USA	Florida	University of Florida
2K13-2197	Fla.7775	Solanum lycopersicum	Contemporary	Freshmarket	USA	Florida	University of Florida
2K13-2099	Fla.7946	Solanum lycopersicum	Contemporary	Freshmarket	USA	Florida	University of Florida
2K13-2011	Fla.8042	Solanum lycopersicum	Contemporary	Freshmarket	USA	Florida	University of Florida
2K13-2148	Fla.8233	Solanum lycopersicum	Contemporary	Freshmarket	USA	Florida	University of Florida
2K13-2072	FLJST1	Solanum lycopersicum	Contemporary	Freshmarket	USA	Florida	University of Florida
2K13-2026	Floradade	Solanum lycopersicum	Contemporary	Freshmarket	USA	Florida	Tomato Genetic Resources Center (LA3242)
2K13-2028	Freshmarket 9	Solanum lycopersicum	Contemporary	Freshmarket	USA	Florida	University of Florida
2K13-2080	Hotset	Solanum lycopersicum	Contemporary	Freshmarket	USA	Texas	Tomato Genetic Resources Center (LA3320)
2K13-2036	LA3029	Solanum lycopersicum	Contemporary	Freshmarket	-	-	Tomato Genetic Resources Center (LA3029)
2K13-2024	Manalucie	Solanum lycopersicum	Contemporary	Freshmarket	USA	Florida	the US National Plant Germplasm System
2K13-2106	NC13E-1W(95)-BK	Solanum lycopersicum	Contemporary	Freshmarket	USA	North Carolina	North Carolina State University
2K13-2132	NC23E-2(93)	Solanum lycopersicum	Contemporary	Freshmarket	USA	North Carolina	North Carolina State University
2K13-2022	NC353-1	Solanum lycopersicum	Contemporary	Freshmarket	USA	North Carolina	North Carolina State University
2K13-2093	NC84173	Solanum lycopersicum	Contemporary	Freshmarket	USA	North Carolina	Tomato Genetic Resources Center (LA4354)
2K13-2087	NC99471-4	Solanum lycopersicum	Contemporary	Freshmarket	USA	North Carolina	North Carolina State University
2K13-2160	NCEBR6	Solanum lycopersicum	Contemporary	Freshmarket	USA	North Carolina	Tomato Genetic Resources Center (LA3846)
2K13-2184	Neptune	Solanum lycopersicum	Contemporary	Freshmarket	USA	Florida	the US National Plant Germplasm System
2K13-2122	Ohio12	Solanum lycopersicum	Contemporary	Freshmarket	USA	Ohio	The Ohio State University
2K13-2054	Shijifeng	Solanum lycopersicum	Contemporary	Freshmarket	China	Beijing	Beijing Taike Seed Company
2K13-2119	T5	Solanum lycopersicum	Contemporary	Freshmarket	USA	California	Tomato Genetic Resources Center (LA2399)
2K13-2139	Tropic	Solanum lycopersicum	Contemporary	Freshmarket	USA	Florida	Tomato Genetic Resources Center (LA2803)
2K13-2146	Walter	Solanum lycopersicum	Contemporary	Freshmarket	USA	Florida	Tomato Genetic Resources Center (LA3465)
2K13-2164	yn2037	Solanum lycopersicum	Contemporary	Freshmarket	China	Yunnan	Yunnan Agricultural University
2K13-2142	Yunnanfen	Solanum lycopersicum	Contemporary	Freshmarket	China	Yunnan	Yunnan Agricultural University
2K13-2019	Yunnonghuang	Solanum lycopersicum	Contemporary	Freshmarket	China	Yunnan	Yunnan Agricultural University
2K13-2161	Zhongshu 5	Solanum lycopersicum	Contemporary	Freshmarket	China	Beijing	Chinese Academy of Agricultural Sciences
2K13-2081	Zhongshu 6	Solanum lycopersicum	Contemporary	Freshmarket	China	Beijing	Chinese Academy of Agricultural Sciences
2K13-2166	10C272	Solanum lycopersicum	Contemporary	Freshmarket, prebred	China	Beijing	China Agricultural University
2K13-2082	10C324	Solanum lycopersicum	Contemporary	Freshmarket, prebred	China	Beijing	China Agricultural University
2K13-2135	11C286-1	Solanum lycopersicum	Contemporary	Freshmarket, prebred	China	Beijing	China Agricultural University
2K13-2051	LA0353	Solanum lycopersicum	Contemporary	Freshmarket	USA	-	Tomato Genetic Resources Center (LA0353)
2K13-2079	LA1501	Solanum lycopersicum	Contemporary	Freshmarket	USA	California	Tomato Genetic Resources Center (LA1501)
2K13-2193	ND27	Solanum lycopersicum	Contemporary	Freshmarket, prebred	China	Beijing	China Agricultural University
2K13-2168	Ace	Solanum lycopersicum	Vintage	Freshmarket	USA	California	Tomato Genetic Resources Center (LA0516)
2K13-2123	Ailsa Craig	Solanum lycopersicum	Vintage	Freshmarket, greenhouse	England	-	Tomato Genetic Resources Center (LA2838A)
2K13-2078	Condine Red	Solanum lycopersicum	Vintage	Freshmarket	Germany	-	Tomato Genetic Resources Center (LA0533)
2K13-2075	Globe	Solanum lycopersicum	Vintage	Freshmarket	USA	Ohio	the US National Plant Germplasm System (PI 270186)
2K13-2061	Marglobe	Solanum lycopersicum	Vintage	Freshmarket	USA	Virginia	Tomato Genetic Resources Center (LA0502)
2K13-2088	Marmande	Solanum lycopersicum	Vintage	Freshmarket	France	-	Tomato Genetic Resources Center (LA1504)
2K13-2020	Money maker	Solanum lycopersicum	Vintage	Freshmarket, greenhouse	Netherlands	-	Tomato Genetic Resources Center (LA2706)
2K13-2130	New Yorker	Solanum lycopersicum	Vintage	Freshmarket	USA	New Yorker	Tomato Genetic Resources Center (LA2009)
2K13-2021	Primabel	Solanum lycopersicum	Vintage	Freshmarket	France	-	Tomato Genetic Resources Center (LA3903)
2K13-2137	Rio Grande	Solanum lycopersicum	Vintage	Freshmarket	USA	-	Tomato Genetic Resources Center (LA3343)
2K13-2068	LA1251, PI365901	Solanum lycopersicum	Latin American Landrace	Latin American Cultivar	Ecuador	Loja	Tomato Genetic Resources Center (LA1251)
2K13-2033	LA0113	Solanum lycopersicum	Latin American Landrace	Latin American Cultivar	Peru	La Libertad	Tomato Genetic Resources Center (LA0113)
2K13-2126	LA0126	Solanum lycopersicum	Latin American Landrace	Latin American Cultivar	Ecuador	Pichiincha	Tomato Genetic Resources Center (LA0126)
2K13-2062	LA0146	Solanum lycopersicum	Latin American Landrace	Latin American Cultivar	Mexico	Mexico City	Tomato Genetic Resources Center (LA0146)
2K13-2141	LA0147	Solanum lycopersicum	Latin American Landrace	Latin American Cultivar	Honduras	Tegucigalpa	Tomato Genetic Resources Center (LA0147)
2K13-2006	LA0358	Solanum lycopersicum	Latin American Landrace	Latin American Cultivar	Colombia	Buenaventura	Tomato Genetic Resources Center (LA0358)
2K13-2059	LA0395	Solanum lycopersicum	Latin American Landrace	Latin American Cultivar	Peru	Lambayeque	Tomato Genetic Resources Center (LA0395)
2K13-2171	LA0404	Solanum lycopersicum	Latin American Landrace	Latin American Cultivar	Peru	Piura	Tomato Genetic Resources Center (LA0404)
2K13-2118	LA0409	Solanum lycopersicum	Latin American Landrace	Latin American Cultivar	Ecuador	Guayaquil	Tomato Genetic Resources Center (LA0409)
2K13-2077	LA0468	Solanum lycopersicum	Latin American Landrace	Latin American Cultivar	Chile	Tarapaca	Tomato Genetic Resources Center (LA0468)
2K13-2084	LA0473	Solanum lycopersicum	Latin American Landrace	Latin American Cultivar	Peru	Tacnam	Tomato Genetic Resources Center (LA0473)
2K13-2163	LA0477	Solanum lycopersicum	Latin American Landrace	Latin American Cultivar	Peru	Ica	Tomato Genetic Resources Center (LA0477)
2K13-2159	LA1459	Solanum lycopersicum	Latin American Landrace	Latin American Cultivar	Mexico	Puebla	Tomato Genetic Resources Center (LA1459)
2K13-2096	LA1460	Solanum lycopersicum	Latin American Landrace	Latin American Cultivar	Guatemala	Antigua	Tomato Genetic Resources Center (LA1460)
2K13-2151	LA1462	Solanum lycopersicum	Latin American Landrace	Latin American Cultivar	Mexico	Yucatan	Tomato Genetic Resources Center (LA1462)
2K13-2110	LA1544	Solanum lycopersicum	Latin American Landrace	Latin American Cultivar	Mexico	Campeche	Tomato Genetic Resources Center (LA1544)
2K13-2140	LA1565	Solanum lycopersicum	Latin American Landrace	Latin American Cultivar	Mexico	Oaxaca	Tomato Genetic Resources Center (LA1565)
2K13-2074	LA2283	Solanum lycopersicum	Latin American Landrace	Latin American Cultivar	Peru	San Martin	Tomato Genetic Resources Center (LA2283)
2K13-2027	LA2304	Solanum lycopersicum	Latin American Landrace	Latin American Cultivar	Peru	San Martin	Tomato Genetic Resources Center (LA2304)
2K13-2105	Santa Cruz B	Solanum lycopersicum	Latin American Landrace	Latin American Cultivar	Brazil	Sao Paulo	Tomato Genetic Resources Center ( LA1021)
2K13-2018	Ha.7981	Solanum lycopersicum	Contemporary	Prebred	USA	Hawaii	Tomato Genetic Resources Center (LA4441)
2K13-2085	Ha.7998	Solanum lycopersicum	Contemporary	Prebred	USA	Hawaii	Tomato Genetic Resources Center (LA3856)
2K13-2109	Campbell 1327	Solanum lycopersicum	Contemporary	Processing	USA	New Jersey	the US National Plant Germplasm System (PI341132)
2K13-2097	Campbell 31	Solanum lycopersicum	Contemporary	Processing	USA	New Jersey	The Ohio State University
2K13-2172	Campbell 34	Solanum lycopersicum	Contemporary	Processing	USA	New Jersey	The Ohio State University
2K13-2190	E3259	Solanum lycopersicum	Contemporary	Processing	USA	Ohio	The Ohio State University
2K13-2127	E6203	Solanum lycopersicum	Contemporary	Processing	USA	California	Tomato Genetic Resources Center (LA4024)
2K13-2145	H1350	Solanum lycopersicum	Contemporary	Processing	USA	-	Heinz Seed
2K13-2157	H1706	Solanum lycopersicum	Contemporary	Processing	USA	Ohio	Tomato Genetic Resources Center (LA4345)
2K13-2174	H722	Solanum lycopersicum	Contemporary	Processing	USA	Ohio	Heinz Seed
2K13-2049	Hongfanbuluo 1	Solanum lycopersicum	Contemporary	Processing	China	Xinjiang	Xinjiang Manasi Bangnong Seed
2K13-2058	Hongyu A	Solanum lycopersicum	Contemporary	Processing	China	Inner Mongolia	Inner Mongolia Bameng Sanhuan Vegetable Research Institute
2K13-2100	Hunt 100	Solanum lycopersicum	Contemporary	Processing	USA	-	Tomato Genetic Resources Center (LA3144)
2K13-2043	Liger 87-5	Solanum lycopersicum	Contemporary	Processing	China	Xinjiang	Xinjiang Changji Xiya Seed
2K13-2120	M82	Solanum lycopersicum	Contemporary	Processing	USA	California	Tomato Genetic Resources Center (LA3475)
2K13-2121	OH7814	Solanum lycopersicum	Contemporary	Processing	USA	Ohio	The Ohio State University
2K13-2056	OH8245	Solanum lycopersicum	Contemporary	Processing	USA	Ohio	The Ohio State University
2K13-2192	OH88119	Solanum lycopersicum	Contemporary	Processing	USA	Ohio	The Ohio State University
2K13-2046	OH9242	Solanum lycopersicum	Contemporary	Processing	USA	Ohio	The Ohio State University
2K13-2111	ONT7710	Solanum lycopersicum	Contemporary	Processing	Canada	Ontario	Tomato Genetic Resources Center ( LA2396)
2K13-2129	Peto95-43	Solanum lycopersicum	Contemporary	Processing	USA	California	Tomato Genetic Resources Center (LA3528)
2K13-2155	R001	Solanum lycopersicum	Contemporary	Processing	Canada	Ontario	The Ohio State University
2K13-2050	R996	Solanum lycopersicum	Contemporary	Processing	Canada	Ontario	The Ohio State University
2K13-2115	UC204C	Solanum lycopersicum	Contemporary	Processing	USA	California	Tomato Genetic Resources Center (LA3130)
2K13-2175	Xinyin 98-1	Solanum lycopersicum	Contemporary	Processing	China	Xinjiang	Xinjiang Changji Tianshan Seed
2K13-2007	Unilever265	Solanum lycopersicum	Contemporary	Processing, prebred	USA	California	Unilever
2K13-2090	Unilever419	Solanum lycopersicum	Contemporary	Processing, prebred	USA	California	Unilever
2K13-2073	88-10-h	Solanum lycopersicum	Contemporary	Processing, prebred	China	Xinjiang	Xinjiang Academy of Agricultural and Reclamation Science
2K13-2037	9508-h	Solanum lycopersicum	Contemporary	Processing, prebred	China	Xinjiang	Xinjiang Academy of Agricultural and Reclamation Science
2K13-2034	LA1500	Solanum lycopersicum	Contemporary	Processing, prebred	USA	California	Tomato Genetic Resources Center (LA1500)
2K13-2180	LA1502	Solanum lycopersicum	Contemporary	Processing, prebred	USA	California	Tomato Genetic Resources Center (LA1502)
2K13-2002	LA1563	Solanum lycopersicum	Contemporary	Processing, prebred	USA	California	Tomato Genetic Resources Center (LA1563)
2K13-2042	LA4104	Solanum lycopersicum	Contemporary	Processing, prebred	USA	California	Tomato Genetic Resources Center (LA4104)
2K13-2039	NDM3373-h	Solanum lycopersicum	Contemporary	Processing, prebred	China	Xinjiang	Xinjiang Academy of Agricultural and Reclamation Science
2K13-2165	SF-18-h	Solanum lycopersicum	Contemporary	Processing, prebred	China	Xinjiang	Xinjiang Academy of Agricultural and Reclamation Science
2K13-2005	Sh-20-h	Solanum lycopersicum	Contemporary	Processing, prebred	China	Xinjiang	Xinjiang Academy of Agricultural and Reclamation Science
2K13-2067	TD-33-h	Solanum lycopersicum	Contemporary	Processing, prebred	China	Xinjiang	Xinjiang Academy of Agricultural and Reclamation Science
2K13-2066	TD-55C-h	Solanum lycopersicum	Contemporary	Processing, prebred	China	Xinjiang	Xinjiang Academy of Agricultural and Reclamation Science
2K13-2013	TD-91-1-h	Solanum lycopersicum	Contemporary	Processing, prebred	China	Xinjiang	Xinjiang Academy of Agricultural and Reclamation Science
2K13-2104	TY-01-h	Solanum lycopersicum	Contemporary	Processing, prebred	China	Xinjiang	Xinjiang Academy of Agricultural and Reclamation Science
2K13-2114	WTY09-04-h	Solanum lycopersicum	Contemporary	Processing, prebred	China	Xinjiang	Xinjiang Academy of Agricultural and Reclamation Science
2K13-2158	ZF044-h	Solanum lycopersicum	Contemporary	Processing, prebred	China	Xinjiang	Xinjiang Academy of Agricultural and Reclamation Science
2K13-2069	ZF071-1-h	Solanum lycopersicum	Contemporary	Processing, prebred	China	Xinjiang	Xinjiang Academy of Agricultural and Reclamation Science
2K13-2133	ZF084-1-h	Solanum lycopersicum	Contemporary	Processing, prebred	China	Xinjiang	Xinjiang Academy of Agricultural and Reclamation Science
2K13-2116	ZF086-2-h	Solanum lycopersicum	Contemporary	Processing, prebred	China	Xinjiang	Xinjiang Academy of Agricultural and Reclamation Science
2K13-2167	ZF087-h	Solanum lycopersicum	Contemporary	Processing, prebred	China	Xinjiang	Xinjiang Academy of Agricultural and Reclamation Science
2K13-2195	ZF088-h	Solanum lycopersicum	Contemporary	Processing, prebred	China	Xinjiang	Xinjiang Academy of Agricultural and Reclamation Science
2K13-2186	ZF089-4-h	Solanum lycopersicum	Contemporary	Processing, prebred	China	Xinjiang	Xinjiang Academy of Agricultural and Reclamation Science
2K13-2103	ZF103-2-h	Solanum lycopersicum	Contemporary	Processing, prebred	China	Xinjiang	Xinjiang Academy of Agricultural and Reclamation Science
2K13-2048	ZF107-1-h	Solanum lycopersicum	Contemporary	Processing, prebred	China	Xinjiang	Xinjiang Academy of Agricultural and Reclamation Science
2K13-2196	ZF112-h	Solanum lycopersicum	Contemporary	Processing, prebred	China	Xinjiang	Xinjiang Academy of Agricultural and Reclamation Science
2K13-2101	ZF117-h	Solanum lycopersicum	Contemporary	Processing, prebred	China	Xinjiang	Xinjiang Academy of Agricultural and Reclamation Science
2K13-2143	ZF120-h	Solanum lycopersicum	Contemporary	Processing, prebred	China	Xinjiang	Xinjiang Academy of Agricultural and Reclamation Science
2K13-2189	ZF125-2-h	Solanum lycopersicum	Contemporary	Processing, prebred	China	Xinjiang	Xinjiang Academy of Agricultural and Reclamation Science
2K13-2044	ZF-133-h	Solanum lycopersicum	Contemporary	Processing, prebred	China	Xinjiang	Xinjiang Academy of Agricultural and Reclamation Science
2K13-2108	ZF134-h	Solanum lycopersicum	Contemporary	Processing, prebred	China	Xinjiang	Xinjiang Academy of Agricultural and Reclamation Science
2K13-2004	Apex 1000	Solanum lycopersicum	Vintage	Processing	Spain	-	Tomato Genetic Resources Center (LA3527)
2K13-2124	Earliana	Solanum lycopersicum	Vintage	Processing	USA	-	Tomato Genetic Resources Center (LA3238)
2K13-2012	Pearson	Solanum lycopersicum	Vintage	Processing	USA	California	Tomato Genetic Resources Center (LA0012)
2K13-2055	San Marzano	Solanum lycopersicum	Vintage	Processing	Italy	-	Tomato Genetic Resources Center (LA3008)
2K13-2194	VF36	Solanum lycopersicum	Vintage	Processing	USA	California	Tomato Genetic Resources Center (LA0490)
2K13-2173	Banana Legs	Solanum lycopersicum	Vintage	Vintage	USA	-	The Ohio State University
2K13-2092	Boney Best	Solanum lycopersicum	Vintage	Vintage	-	-	The Ohio State University
2K13-2179	Castlemart	Solanum lycopersicum	Vintage	vintage	USA	-	Tomato Genetic Resources Center (LA2400)
2K13-2060	Favorite	Solanum lycopersicum	Vintage	Vintage	USA	Ohio	the US National Plant Germplasm System (PI 636262)
2K13-2001	Beauty Extra	Solanum lycopersicum	Vintage	Vintage	USA	-	the US National Plant Germplasm System (NSL219069)
2K13-2117	Beauty	Solanum lycopersicum	Vintage	Vintage	USA	Ohio	the US National Plant Germplasm System (NSL27076)
2K13-2009	Magnus	Solanum lycopersicum	Vintage	Vintage	USA	-	the US National Plant Germplasm System (NSL27381)
2K13-2102	Main Crop P	Solanum lycopersicum	Vintage	Vintage	USA	-	the US National Plant Germplasm System (NSL193991)
2K13-2003	Marvelous (M)	Solanum lycopersicum	Vintage	Vintage	USA	-	the US National Plant Germplasm System (NSL193997)
2K13-2014	Oxheart	Solanum lycopersicum	Vintage	Vintage	USA	Ohio	the US National Plant Germplasm System (NSL193993)
2K13-2112	Stone 3049	Solanum lycopersicum	Vintage	Vintage	USA	-	the US National Plant Germplasm System (NSL27227)
2K13-2032	Nacgarlang	Solanum lycopersicum	Vintage	vintage	-	-	Tomato Genetic Resources Center (LA2661)
2K13-2052	Old Ivory Egg	Solanum lycopersicum	Vintage	Vintage	-	-	The Ohio State University
2K13-2170	Orange Banana	Solanum lycopersicum	Vintage	Vintage	-	-	The Ohio State University
2K13-2030	Orange Strawberry	Solanum lycopersicum	Vintage	Vintage	-	-	The Ohio State University
2K13-2198	Paragon / PI451990	Solanum lycopersicum	Vintage	Vintage	USA	Ohio	the US National Plant Germplasm System (PI451990)
2K13-2040	Pomodorini Napolitan	Solanum lycopersicum	Vintage	vintage	Italy	-	Tomato Genetic Resources Center (LA3125)
2K13-2031	Red Head	Solanum lycopersicum	Vintage	Vintage	-	-	the US National Plant Germplasm System (PI636252)
2K13-2183	Roma	Solanum lycopersicum	Vintage	vintage	Italy	-	The Ohio State University
2K13-2176	Super Sioux	Solanum lycopersicum	Vintage	Vintage	-	-	Chinese Academy of Science
2K13-2089	Yellow Bell	Solanum lycopersicum	Vintage	Vintage	-	-	The Ohio State University
2K13-2162	Yellow Peach	Solanum lycopersicum	Vintage	Vintage	USA	-	Tomato Genetic Resources Center (LA2357)
2K13-2071	Yellow Stuffer	Solanum lycopersicum	Vintage	Vintage	Australia	-	The Ohio State University
2K13-2154	Cuba Plum	Solanum lycopersicum var. cerasiforme	Vintage	Cherry	Cuba	-	Tomato Genetic Resources Center (LA1162)
2K13-2182	Nongdazhenzhufanqie	-	Contemporary	Cherry	China	Yunnan	Yunnan Agricultural University
2K13-2057	Purple Cherry	-	Contemporary	Cherry	-	-	Purchased from supermarket
2K13-2010	Yellow Che	Solanum lycopersicum var. cerasiforme	Vintage	Cherry	-	-	Tomato Genetic Resources Center (LA2-473)
2K13-2191	LA1218	Solanum lycopersicum var. cerasiforme	Latin American Landrace	Cherry	Mexico	Vera Cruz	Tomato Genetic Resources Center (LA1218)
2K13-2083	LA2307	Solanum lycopersicum var. cerasiforme	Latin American Landrace	Cherry	Peru	San Martin	Tomato Genetic Resources Center (LA2307)
2K13-2070	08C409-1	-	Contemporary	Cherry, prebred	China	Beijing	China Agricultural University
2K13-2152	11C336	-	Contemporary	Cherry, prebred	China	Beijing	China Agricultural University
2K13-2187	11C337	-	Contemporary	Cherry, prebred	China	Beijing	China Agricultural University
2K13-2016	11Q508-1	-	Contemporary	Cherry, prebred	China	Beijing	China Agricultural University
2K13-2153	Black Cherry	Solanum lycopersicum var. cerasiforme	Vintage	Cherry	Germany	Berlin	Purchased from supermarket in Berlin
2K13-2053	Gold Ball	-	Vintage	Cherry	USA	Ohio	the US National Plant Germplasm System (NSL27012)
2K13-2041	Ildi	Solanum lycopersicum var. cerasiforme	Vintage	Cherry	-	-	The Ohio State University
2K13-2113	Yellow Pear	-	Vintage	Cherry	-	-	The Ohio State University
2K13-2188	Yellow Plum	-	Vintage	Cherry	-	-	The Ohio State University
2K13-2178	LA1310	Solanum lycopersicum var. cerasiforme	Wild	Cherry	Peru	Ayacucho	Tomato Genetic Resources Center (LA1310)
2K13-2177	LA4133	Solanum lycopersicum var. cerasiforme	Wild	Cherry	USA	Hawaii	Tomato Genetic Resources Center (LA4133)
2K13-2128	PI114490	Solanum lycopersicum var. cerasiforme	Wild	Cherry	-	-	the US National Plant Germplasm System (PI 114490)
2K13-2136	LA0373	Solanum pimpinellifolium	Wild	Wild	Peru	Ancash	Tomato Genetic Resources Center (LA0373)
2K13-2125	LA0400	Solanum pimpinellifolium	Wild	Wild	Peru	Piura	Tomato Genetic Resources Center (LA0400)
2K13-2086	LA0722	Solanum pimpinellifolium	Wild	Wild	Peru	La Libertad	Tomato Genetic Resources Center (LA0722)
2K13-2094	LA1269	Solanum pimpinellifolium	Wild	Wild	Peru	Lima	Tomato Genetic Resources Center (LA1269)
2K13-2138	LA1589	Solanum pimpinellifolium	Wild	Wild	Peru	La Libertad	Tomato Genetic Resources Center (LA1589)
2K13-2045	LA2181	Solanum pimpinellifolium	Wild	Wild	Peru	Cajamarca	Tomato Genetic Resources Center (LA2181)
2K13-2181	LA2183	Solanum pimpinellifolium	Wild	Wild	Peru	Amazonas	Tomato Genetic Resources Center (LA2183)
2K13-2144	PI128216	Solanum pimpinellifolium	Wild	Wild	Bolivia	-	the US National Plant Germplasm System (PI 128216)
2K13-2063	PI365914	Solanum pimpinellifolium	Wild	Wild	Ecuador	-	the US National Plant Germplasm System (PI 365914)
2K13-2107	Yellow Currant	Solanum pimpinellifolium	Wild	Wild	-	-	Tomato Genetic Resources Center (LA2804)
