# Supplementary material for: Association and Genetic Identification of Loci for Four Fruit Traits in Tomato Using InDel Markers
Source: Front Plant Sci. 2017 Jul 19;8:1269. doi: 10.3389/fpls.2017.01269 (PMC5515879; doi:10.3389/fpls.2017.01269)
Supplement: Table S2 — Chromosomal position, primer sequence, number of alleles, and polymorphic information content (PIC) for markers used in this study. [file Table2.XLSX]

## Sheet: Sheet1
Table S2: Chromosomal position, primer sequence, number of alleles and polymorphic information content (PIC) for markers used in this study.
Marker name	Chromosome	Physical position (SL2.40)	Primer sequence (5'-3')			Overall			Solanum pimpinellifolium			Cherry			Vintage			Latin American cultivar			Contemperay
																					Freshmarket			Processing
			Forward	Reverse		Number of alleles	PIC		Number of alleles	PIC		Number of alleles	PIC		Number of alleles	PIC		Number of alleles	PIC		Number of alleles	PIC		Number of alleles	PIC
sli77	1	1903597	TGATAGGTCTCCCCTATGGTG	AGCAACGTTGTGCTCTACCA		3	0.0870759		2	0.492188		2	0.197531		1	0		2	0.1609		1	0		1	0
sli86	1	3717673	TAGAGCCAAGGGAACGAAGA	TGACAATAATGAGGGGCGAT		2	0.111848		2	0.32		2	0.207612		1	0		1	0		2	0.0444215		1	0
sli106	1	8097176	CAAAACCTTGACTGAAGCGA	CCAGCATTCATATGGCCTCT		2	0.099723		2	0.32		1	0		1	0		2	0.18		1	0		1	0
sli124	1	11914018	GTTGAAAATACCTCGTCCGC	ATTCCCTACATCGCAAGCTC		2	0.0469702		2	0.495		1	0		1	0		1	0		1	0		1	0
sli145	1	16832083	AAACCCCCTTGTTGAATGTG	TTTTCCCTTCAAGCGTTTTG		2	0.0898002		2	0.345679		1	0		1	0		2	0.18		1	0		1	0
sli173	1	23066862	GGGCTCACCACTAAATTTGC	TGCTTACGTGCGCTACATCT		2	0.498644		2	0.18		1	0		1	0		2	0.18		1	0		1	0
sli183	1	25573081	TGCACACACACACACACACA	TGCCCAAGTTCTTACGCTCT		2	0.394652		2	0.455		2	0.444444		2	0.184089		2	0.424383		2	0.287994		2	0.452663
sli198	1	28850337	ACCAAGCCCTTCCTTGAGTT	GTCAAGAGACGGGTTGATGG		2	0.474626		2	0.18		2	0.429688		2	0.444444		2	0.475309		2	0.302866		2	0.440089
sli12	1	28988635	GGGCTTTATGGTCGTTTGAA	TCGAACTGTTCATCGTTGTGA		2	0.100724		2	0.32		1	0		1	0		2	0.188366		1	0		1	0
sli201	1	29372090	TTATTGAATGCTTTGCAGGC	ACTTGTTGAAATGCCTTCGC		2	0.498722		2	0.255		1	0		1	0		2	0.49827		2	0.04875		1	0
sli205	1	30294900	CATGTGAATCCAAAGCATGTG	TCACCCTACACACTCCTAGAAACA		2	0.112992		2	0.345679		1	0		2	0.0475907		2	0.265928		1	0		1	0
sli206	1	30486379	GCCATTGAGAATGAGACCCT	TGAGCTCATGTTTCCTGACG		2	0.101233		2	0.345679		1	0		1	0		2	0.265928		2	0.0886966		1	0
sli235	1	36724579	CAAACAATCAAGTACAGGGGC	CACACGAGAACACACAACACA		3	0.373338		3	0.493827		2	0.437716		2	0.403629		3	0.565		2	0.127066		1	0
sli257	1	41323083	GGCAATCAATCTCCTCCTCA	CCCGGTTTTCTGATTCTTGA		2	0.0104709		2	0.21875		1	0		1	0		1	0		1	0		1	0
sli2797	1	42650598	CAAGTGGGTTCCTCTTGGAG	TTGAGGACCTAAGGAGTGGG		2	0.0898002		2	0.345679		1	0		1	0		2	0.18		1	0		1	0
sli2799	1	43606482	AGGAACTCTTGGGGAAAGGA	TCCCAATCAGAATCAAACGA		2	0.498342		2	0.197531		1	0		2	0.0464853		2	0.18		1	0		2	0.0363512
sli2807	1	47554708	TTCGGTTTTGCACATCACTC	TATACGCTATGTAGCGGGGC		3	0.0997231		3	0.37037		1	0		1	0		2	0.18		1	0		1	0
sli2825	1	53825186	GAACATCCAACCAAATGCAA	CAGAACGATTTAGCGTTATTGG		2	0.378896		2	0.197531		2	0.401235		2	0.436224		2	0.495		2	0.127066		2	0.0183471
sli2838	1	60081765	GCCTCAACAAAGTGCAATCA	AACGCGTCTCAATGAAACCT		2	0.49889		2	0.197531		1	0		1	0		2	0.18		1	0		1	0
sli2845	1	62219234	GGAGTGATCTGAGCCTTCGT	ACCAGAGGCAATGCAATCTC		2	0.0104164		2	0.197531		1	0		1	0		1	0		1	0		1	0
sli2853	1	66875354	TTCCCAACACACAAGGTGAA	AAGAATGCTGCAAGCTGGTT		2	0.020831		2	0.345679		1	0		1	0		1	0		1	0		1	0
sli2856	1	67704395	GCAACAAAAGCCTGACACAA	TTTTGGGGACAAGTTTCTGA		2	0.080261		2	0.444444		1	0		1	0		2	0.18		1	0		1	0
sli2868	1	70500607	GTGCAACAATGCATTTCAGA	GCAAACAAATCCACGTTTCA		5	0.223349		5	0.740741		2	0.152778		2	0.0464853		2	0.095		1	0		2	0.392833
sli2875	1	72511190	ACTCCTTTGCGCATTCTTTA	CCTAATTTCTCTTCGAAGTTGC		5	0.474623		4	0.716049		3	0.546713		2	0.481859		4	0.585		2	0.165289		2	0.435742
sli2877	1	73167951	AAAAGGGGGCCAAGATAAAA	GGACCACCAACACAAATTCC		9	0.385055		7	0.839506		7	0.761246		4	0.382086		7	0.55375		2	0.0444215		3	0.186043
sli2879	1	73511560	CCTAGCTATGGCTTGAGCGT	CATTGTGGCAACCAAACAAG		2	0.0992297		2	0.444444		2	0.197531		2	0.0464853		2	0.095		1	0		1	0
sli2887	1	75604440	AAGTGGCATGGGGACAGTAG	ATTCTCTGAAGACCCAGCCA		2	0.340136		2	0.104938		2	0.444444		2	0.30839		2	0.49875		2	0.10718		2	0.0183471
sli2897	1	77604349	TTGTGCAGACCAACAAGAGAA	GCATTTTACCAAGGCAAGACA		2	0.0850443		2	0.345679		2	0.152778		1	0		1	0		1	0		1	0
sli2911	1	80663360	CCACTTCACCTGCATACACAA	CAGATTCTATGGAACCATGCAC		2	0.0720638		2	0.46875		2	0.104938		1	0		2	0.095		1	0		1	0
sli2916	1	81603104	CCTGCATTCTTTTCTTCCGT	ACCTCAATATGTCAAACCCG		2	0.104418		2	0.345679		2	0.104938		1	0		2	0.095		1	0		2	0.0363512
sli2940	1	87328257	GCTAGGAACTTCGTTACTAATCCA	AAACGCTTGATTCATGTCTGAG		3	0.182739		3	0.493827		3	0.567901		2	0.0688776		2	0.28875		1	0		1	0
sli42	2	161965	TGAGTCTGAGGCCCCTTATG	TCCTCCTCTCGACCCCTACT		2	0.499657		2	0.18		1	0		2	0.172336		2	0.48875		2	0.127066		2	0.225652
sli263	2	1120755	AAGGCGTCCACGTACAGTTC	TTGCTTGTGTTGTGTTGTGG		2	0.0660803		2	0.475309		2	0.0540123		1	0		2	0.095		2	0.0444215		1	0
sli265	2	1535901	GGATCATGAGCTTGAAGTGCT	TACCAAGGTTTCAGGGCTTG		2	0.14965		2	0.32		2	0.117188		1	0		2	0.188366		2	0.117188		1	0
sli266	2	1949477	TTGCCCAAATTCAGGAAGAT	AGAAGGCTAGCAGACAATGG		2	0.137845		2	0.32		2	0.104938		1	0		2	0.18		2	0.0886966		1	0
sli268	2	2481841	CTTGCGGCATTTATGGAGTT	GGGTTGCAATTCTACCCTCA		2	0.139635		2	0.32		2	0.104938		1	0		2	0.18		2	0.10718		1	0
sli270	2	3134762	GTGGTTGATGTCGAGAGGGT	CTCGTGAGTGTGGAATCCTG		2	0.137174		2	0.32		2	0.110727		1	0		2	0.18		2	0.0867769		1	0
sli273	2	4057183	CCGACTGTGTGTGCTGTTCT	GGCGTGACAGGTCATCATAA		3	0.508975		3	0.438272		2	0.104938		1	0		2	0.095		2	0.0867769		1	0
sli277	2	5165905	TAATTCGGGATGTTTTCCCA	AAGTTTCGTGAAATGTGGAGG		2	0.0713306		2	0.455		2	0.104938		1	0		1	0		2	0.0886966		1	0
sli278	2	5859798	TGCTCGTTCTGTTTAAGTGTGA	CGTTCATGTGTTTTGAGGCA		2	0.0902493		2	0.493827		2	0.104938		1	0		1	0		2	0.0867769		1	0
sli281	2	6491746	TCGAGATGGGATTTGCTTTC	CTTGTGGAGAGAGGGGTTGA		2	0.140983		2	0.255		2	0.104938		1	0		2	0.18		2	0.0867769		1	0
sli284	2	7142246	TGCTTTCAAGGACATGGTCA	GATGATCAAAGGGCGAAAAA		2	0.490437		2	0.18		2	0.475309		2	0.314099		2	0.465374		2	0.495868		2	0.324417
sli287	2	7798414	CCCTTGGTATAAAAGGGTCCA	ACTCGGAAATTTTTGTCGGA		2	0.0410076		2	0.18		1	0		1	0		1	0		1	0		1	0
sli290	2	8317794	GCGCTTTTGCTACAAGGTTT	CACACCCAAACCCAACTTCT		2	0.492436		2	0.18		2	0.49827		2	0.314099		2	0.450139		2	0.497676		2	0.38875
sli293	2	8931258	TGATCACATCATCTCCAACG	ATGACTGCCAATTTGTGCTT		2	0.136657		2	0.32		2	0.104938		1	0		2	0.250865		2	0.5		1	0
sli296	2	9872987	TGTGATTCCCAAGCTCAAAA	GGGACACGACCCTTAAAACA		2	0.1352		2	0.32		2	0.104938		1	0		2	0.18		2	0.0867769		1	0
sli301	2	10973642	ATCCTTTTTGAAACCGAGGG	GGAAGAGTAAGCAAATGGGC		2	0.140983		2	0.255		2	0.104938		1	0		2	0.18		2	0.0867769		1	0
sli302	2	11243891	TTGCATACGGTTGGCACTTA	AGAAAACCAGATGCATTGCC		2	0.206389		2	0.277778		2	0.152778		2	0.0721875		2	0.265928		2	0.187399		2	0.0753556
sli306	2	12131875	CCAAGGCGCTAGAAATGAAG	ATTTGGGGTTCCATTTCCTC		2	0.143759		2	0.255		2	0.110727		1	0		2	0.188366		2	0.0867769		1	0
sli308	2	12610189	TGAGCACATTGTTGTTGGTG	CCAATTGAATACGCTCCACA		2	0.140595		2	0.32		2	0.117188		1	0		2	0.18		2	0.0928019		1	0
sli311	2	13572187	GCCCAGACTCCAGCTTAAAA	GGAATCCCATGTGCTTTCTG		4	0.151234		3	0.56		2	0.104938		1	0		2	0.188366		3	0.131963		1	0
sli314	2	14139574	TTACCGACACCACCATTGAA	TATTCAGTTGGAAAAGCCCG		2	0.139207		2	0.32		2	0.110727		1	0		2	0.188366		2	0.04543		2	0.0370239
sli317	2	14847098	CGTCATGCTCAACTGTTGCT	TTGCCTTTCTTGCCTTCATT		2	0.149132		2	0.32		2	0.197531		1	0		2	0.18		2	0.10718		1	0
sli325	2	16913369	AATAGCCCAGGGGTCTTCTC	TCACTGGTTCGCTTTGTGAC		2	0.1352		2	0.32		2	0.104938		1	0		2	0.18		2	0.0867769		1	0
sli327	2	17787760	AGGAGAATCCGAGGCTTTGT	AAGGGATGTTTCCGTTACCA		2	0.13137		2	0.375		2	0.104938		1	0		2	0.188366		2	0.0867769		1	0
sli330	2	18303162	AGCCCAAGTTAGGAGCCAAT	TTCACAATGAACACCCCCTT		2	0.121315		2	0.401235		2	0.117188		1	0		2	0.145429		2	0.0886966		1	0
sli333	2	19494714	CCGAGGTAGTTTTCGACGAG	TGGAGACAGAACTCATTGGTCA		2	0.1352		2	0.32		2	0.104938		2	0.0235261		2	0.13875		2	0.0867769		1	0
sli338	2	22028554	CAAAGACATCGATCTGCAAGG	TGTGTTGTGCTTTTCCTTCTG		2	0.126004		2	0.32		2	0.110727		1	0		2	0.300554		1	0		1	0
sli341	2	22609311	AGAATGGTACGGAAGCATTGA	TCACAAACAACACAACCAAGC		2	0.1352		2	0.42		2	0.104938		2	0.0907029		1	0		2	0.0867769		2	0.0363512
sli343	2	23280497	TGTTGTTACATTGTCCCCCA	GCATCAAGTTGTTTGGGCTT		2	0.075831		2	0.475309		2	0.104938		1	0		1	0		2	0.0886966		1	0
sli2680	2	24066338	CGCCATGTCCATGATTTAGTC	ATGGAGGTTTTTGAGAGGGG		2	0.122324		2	0.345679		2	0.104938		1	0		2	0.13875		2	0.0867769		1	0
sli2684	2	25276731	ATCGCTTGCTCCTTACCTTG	TTTTGAACCAAGGACGTTCA		3	0.114307		2	0.345679		1	0		1	0		2	0.13875		3	0.0878099		1	0
sli2686	2	25824814	GGCAGGTTGTTTGACTCTCC	TCTAGCAGCACCTTGACACAA		5	0.137297		2	0.408163		2	0.110727		2	0.0235261		3	0.18375		5	0.133315		1	0
sli2691	2	27876369	CCGATTCAAATCGTGAACACT	TCCTTGGGAGTTACCTGGTT		2	0.126861		2	0.444444		2	0.104938		1	0		2	0.255		2	0.127066		1	0
sli2694	2	28525365	TTCCACTGCTTGTTTGTCCA	TGCTCTTTCGGTTGTTAAAGG		3	0.151654		2	0.345679		2	0.104938		1	0		3	0.36625		2	0.127066		1	0
sli2698	2	29325715	GGGGCAATATATGTGTGCGT	AAGAACCAAAAGGGCGAACT		5	0.525464		4	0.567901		2	0.104938		1	0		2	0.095		3	0.0895078		1	0
sli2709	2	31523111	TGCAATACAAAAAGCAGCCA	GCGCTCAAGAGAACATGTCA		2	0.166457		1	0		2	0.0540123		2	0.244898		2	0.13875		2	0.0444215		2	0.431413
sli2713	2	32307646	GGTCAAGCAGGTATTTTCGC	GCAGCTTACCATCCAGTTCG		4	0.24521		4	0.518519		2	0.104938		3	0.345805		3	0.42125		1	0		2	0.225652
sli2720	2	33756587	GGTGAGAAGCTTGGAGTTCG	CTTCCTGCTTTTTCTGGTGC		2	0.265928		2	0.345679		2	0.401235		2	0.227608		2	0.455		2	0.0867769		2	0.0713306
sli2723	2	34304539	TGAATCGCTGAGAATTGTGC	AATCTTGTTGGGAGCACCAC		3	0.356172		3	0.567901		3	0.438272		2	0.172336		3	0.22375		2	0.0444215		3	0.489026
sli2726	2	34901273	GGGTCAAAAATACCCCCAAT	GGGTTAAAACATCCCCCAAT		2	0.323144		2	0.444444		2	0.152778		2	0.172336		2	0.255		2	0.165289		2	0.478462
sli2728	2	35348652	TTTTTCTCCCATTTTGCCAG	TCAACTCACAAGGTGTTGCTTC		2	0.299334		2	0.345679		2	0.152778		2	0.172336		2	0.13875		2	0.127066		2	0.444444
sli2733	2	36301331	GTTGGAGGCTTCTTGCACTC	TGTTCCTCGCTGGCTAGAAT		2	0.10855		2	0.444444		2	0.104938		2	0.0464853		1	0		1	0		2	0.104938
sli2736	2	36900414	GGCCGGTTACGATACAGAGA	TTGTTTGTCAATCGACCTGC		2	0.28926		2	0.345679		2	0.104938		2	0.0688776		1	0		2	0.490702		2	0.104938
sli7	2	43017745	CGAAATTACCGGGACGAATA	GTTTATCCCGTCCGTTCAAA		2	0.149848		2	0.375		2	0.345679		1	0		2	0.255		1	0		2	0.0370239
sli2792	2	48225893	TGGTCTGAGGGTCAACTAATGA	GGTTGAGCCGAAATTTTCAA		4	0.548655		4	0.660494		4	0.591049		3	0.444444		3	0.57625		3	0.512397		3	0.499829
sli2438	3	2044312	AAACTAGCAGGAGGATTCCCA	GGCATCATCTTGGTTTGGAT		2	0.434747		2	0.475309		2	0.401235		2	0.499717		2	0.495		2	0.183626		2	0.225652
sli2451	3	6016220	AAATGTGAATGCCAACGTGA	ATGTTCATGCAGATGTTGACG		2	0.13137		2	0.345679		2	0.277778		1	0		2	0.255		1	0		1	0
sli2461	3	8117044	CACCGTGCCATTGTAGAGAA	ACGTCGCTCATCTATCCCAC		2	0.346673		2	0.345679		2	0.345679		2	0.403629		2	0.49875		2	0.114515		2	0.328943
sli4008	3	8613234	GAAAATTTATCGGCTTGAGTTATAG	ATCCAAACATTTTCTCGAAGAACA		8	0.53084		6	0.76		6	0.808642		7	0.47625		4	0.54321		5	0.297052		4	0.440014
sli2464	3	8701310	TTTGAGTGCAATCGTGACAA	TGGTTGGGACCAAGTTAAATG		4	0.533997		4	0.5625		2	0.497778		2	0.497041		4	0.609418		3	0.138013		3	0.458126
sli2467	3	9303034	TCATTGTGAGGATTGTGCAAC	CGTCCTGCATACAAAGGACAT		2	0.0667581		2	0.493827		2	0.197531		1	0		1	0		1	0		1	0
sli2490	3	15050271	TGTGCCCTTTAACTTGGCTT	CATGGGTCCTACATGGAACA		3	0.0730142		2	0.429688		2	0.1609		2	0.0235261		2	0.0512465		2	0.0673337		1	0
sli2508	3	20683523	TGCCTCAGATCTTCACACCTT	CACGTGTGATGACAAATCAGC		2	0.0850443		2	0.475309		2	0.197531		1	0		1	0		1	0		2	0.0183471
sli2511	3	21503110	CATTCTCACGTCTCTCACTCTCA	TGCACACCGTTTGAAAAATG		2	0.499507		2	0.401235		2	0.104938		1	0		1	0		1	0		2	0.0363512
sli2518	3	23814453	GGGAGACAAATAATGGTGGG	GAACAGAATTGCGAGCATCA		2	0.498342		2	0.277778		2	0.277778		1	0		2	0.095		1	0		1	0
sli2521	3	24671146	ATGGGCTTATGCCACTTCAA	ACATCAACGAGAACAGGCAA		3	0.128958		3	0.549383		3	0.290123		1	0		2	0.18		1	0		1	0
sli2524	3	25276565	GAGGAAAAGGGCTATTCTCTTTCT	AACACAGCATCACTGGGTTG		7	0.604238		4	0.512346		4	0.631173		4	0.642857		4	0.64625		4	0.572314		2	0.173817
sli2544	3	29941548	GCATTCAAGTGTCACGCCTA	CGCCCAATTTCGAAAGAGTA		2	0.0898002		2	0.444444		2	0.104938		1	0		2	0.13875		1	0		1	0
sli2556	3	33299542	ACGTTCTTGGACGTTTGACC	CGACCACGACATTTGACAAC		2	0.0898002		2	0.197531		2	0.152778		1	0		2	0.13875		2	0.0444215		2	0.0183471
sli2569	3	38733848	CACTGAACTCGCATTCTTTTCA	ATTGGCAGTTTCTTCATGCC		2	0.449001		2	0.345679		2	0.475309		2	0.436224		2	0.32		2	0.483471		2	0.173817
sli2572	3	39310621	TGATACATCCACAACCAAGTGC	GCGACATACCTTATTGGCGT		2	0.499123		2	0.345679		2	0.197531		1	0		1	0		1	0		2	0.0363512
sli2582	3	43050822	TCACCTCAACCCTAAGTCTTCC	ACCAAGAATGACCAAAGCGA		3	0.124171		2	0.401235		2	0.277778		1	0		2	0.13875		1	0		2	0.0370239
sli2603	3	48601868	TTTGTTACGTTCGCTGTGGA	CATCCTTTGCTTTCCAGGAG		2	0.080261		2	0.493827		2	0.197531		1	0		1	0		1	0		1	0
sli2608	3	49750366	CTAAGCACCCCATGAGGAAA	ATCCCTCCTGAATGGGAAAT		2	0.49889		2	0.401235		2	0.197531		1	0		2	0.095		1	0		2	0.0363512
sli2621	3	53364120	CGCAATTTCTCTCCTCTTTCC	GCAAACGAGAAAGGGCATAA		5	0.269716		4	0.617284		4	0.512346		2	0.172336		4	0.535		2	0.0444215		2	0.0363512
sli2643	3	58121921	TGAAAAGTCCACCTTTCGCT	TGGTCCTGCCTAGAATGTCA		3	0.383994		3	0.648148		2	0.277778		2	0.0907029		2	0.255		2	0.0444215		2	0.475309
sli2645	3	58516644	GGGTCTCTTTGGTTTTAAGACTTC	CAAATAGATGAAAGGGGCCA		2	0.425877		2	0.401235		2	0.0540123		2	0.232302		2	0.32		2	0.16874		2	0.435742
sli2648	3	59146536	TAATGCTCACAACCTTCCCC	ACACCCTCCGCTCAACAATA		2	0.127479		2	0.5		1	0		2	0.176086		2	0.13875		2	0.0444215		2	0.0363512
sli2651	3	59714626	GCAGGGAAAGGACAGTGAAG	ACCAATTGCATGACCTCACC		2	0.13137		2	0.401235		1	0		2	0.152778		2	0.21875		1	0		1	0
sli2653	3	60117959	CACCATTCCAAAGTAGTGCTG	TGCAAAGACCATTTCAAGCA		2	0.140306		2	0.401235		2	0.152778		2	0.152778		2	0.18		1	0		1	0
sli2655	3	60656932	TCATGATCACCACCACCATC	GTTCTTTGAAAAAGCGCACC		2	0.144733		2	0.401235		2	0.313272		2	0.132653		2	0.095		1	0		1	0
sli2662	3	61909308	GGATGCAATACAGAGCCTTCA	GTCTAAGGCGCCAGTTTCAG		2	0.199789		2	0.444444		2	0.152778		1	0		2	0.18		1	0		2	0.324417
sli2669	3	63302838	CCACCCCTTTGTTAAGTGGA	ACTCCAATCTCCAGCAGAGC		2	0.104418		2	0.401235		2	0.250865		1	0		2	0.13875		1	0		1	0
sli24	4	49562	TGGGACTTTCCAACACGAAT	GAGGTTCAAGCCCTCCTTCT		2	0.113168		2	0.455		2	0.277778		1	0		1	0		2	0.127066		2	0.0726237
sli2186	4	1247415	CACTATTGACCATTGCCACC	GCCCCTCCACTCATCAATAA		2	0.0706121		2	0.444444		2	0.104938		1	0		1	0		1	0		1	0
sli4007	4	2856526	ACACAAAGCAGGAGCAGGAG	CCAATTGCTGATTTCCGTTT		3	0.181061		3	0.65625		3	0.425926		1	0		3	0.34903		3	0.0918367		2	0.0363512
sli2196	4	3201855	CGCTTGTCGTAAAGAAGCAA	CGTAGGGATGTCATGCAACTT		4	0.245778		2	0.375		2	0.408163		2	0.0713306		3	0.46		2	0.0644444		2	0.0849383
sli2215	4	7234645	ACACCTTTCGAAATCGGTTG	GGGGATATACATTGGAGCACA		2	0.383994		2	0.375		2	0.375		2	0.156157		2	0.43875		2	0.235537		2	0.456104
sli2216	4	7766862	TCTAGCGGCTCAGAATGGAT	CCCACAAACGATGAACCAAT		2	0.468089		2	0.255		2	0.486111		2	0.429688		2	0.495		2	0.375		2	0.444444
sli2219	4	9240960	TCAAACTTCACCAAATGCTACC	TGTGGATTTGCATCCAGTGT		2	0.455636		2	0.18		2	0.475309		2	0.404997		2	0.498615		2	0.375		2	0.444444
sli2221	4	9883293	ATCCGTTTTTCCAACACCAA	CACATTCAAGATTCGGTGGA		2	0.359693		2	0.455		2	0.401235		2	0.18		2	0.32699		2	0.24013		2	0.421502
sli2226	4	11035244	TTTGCTTGTGATTGGAGGAA	CCCTCGATTGATTTTTCTGC		2	0.36837		2	0.345679		2	0.375		2	0.191327		2	0.34875		2	0.235537		2	0.4381
sli2230	4	11926097	GGGGTCCAATAGAGCAACAA	AAATCCTCCAGCAAGCTTCA		7	0.747807		3	0.65625		6	0.753086		5	0.666667		6	0.79784		7	0.740702		5	0.636488
sli2234	4	12919976	TGTCATGGTTTTCCCATCAA	TTCCAAACAGAAAATCTCCG		2	0.383994		2	0.345679		2	0.375		2	0.191327		2	0.34875		2	0.297521		2	0.450446
sli2236	4	13959807	AGGAACATCCATGATTTGGG	GAAGAAGCCCATGGTTCTCA		2	0.470999		2	0.197531		2	0.345679		2	0.172336		2	0.255		2	0.297521		2	0.431413
sli2238	4	14353053	CGTTGTACAGAATCACTCATCACA	GGGATGAATTCCGACCAAAT		3	0.391697		2	0.345679		3	0.45216		2	0.191327		2	0.34875		2	0.297521		2	0.450446
sli2240	4	15819535	GGCTTCTCCGATTTTTCTCC	CATAGTGCATCGCTTGAGGA		2	0.377618		2	0.345679		2	0.375		2	0.152778		2	0.34875		2	0.325413		2	0.435742
sli3003	4	16716471	TACGATGTGAAGTGCTTTGTTGTG	AAGAAGAATGTGGCTAATGCTGAA		2	0.381526		2	0.345679		2	0.32699		2	0.195419		2	0.34875		2	0.297521		2	0.450446
sli2245	4	17688285	ATTTGACCATTTGCGTTTCC	CCCATGAACATCAAAAGCCT		2	0.399931		2	0.18		2	0.375		2	0.199688		2	0.42		2	0.297521		2	0.444444
sli2247	4	18875560	TTTGTGATCTATGGCGATGC	AAGCTCAAGGTCATGAGTCG		2	0.447916		2	0.18		2	0.345679		2	0.381328		2	0.42		2	0.416322		2	0.444444
sli2250	4	19696943	CTCCCAATCTTGCTCTCCTG	AGAGCGGGAGAGAGGTGAAT		2	0.378937		2	0.455		2	0.375		2	0.204142		2	0.28875		2	0.297521		2	0.450446
sli2251	4	20367223	GAATGCAAAAACCACTGCAA	TTTTGTCGTATTGGGGGAAA		2	0.380319		2	0.42		2	0.375		2	0.188366		2	0.300554		2	0.297521		2	0.448558
sli2253	4	21039063	TCGCATTTGTAGCATCAAGG	GTGCTCATGCAATATTCCCC		2	0.377618		2	0.401235		2	0.375		2	0.191327		2	0.34875		2	0.302866		2	0.4381
sli2255	4	21696632	AATCCAGGCAAATCATCAGG	TTAGAGATGGTGTGGGAGGG		2	0.474658		2	0.345679		2	0.345679		2	0.172336		2	0.255		2	0.297521		2	0.431413
sli2258	4	22204667	GGCTGACTCAACCCTAAATCC	CACTTCCCCTATTTGACTTTGTG		2	0.376305		2	0.401235		2	0.375		2	0.191327		2	0.34875		2	0.297521		2	0.4381
sli2265	4	23703207	CAAACGTGTCATGTTGCCTC	TTCAGCTTTCCAATGACACG		3	0.383313		3	0.40625		2	0.357778		2	0.191327		3	0.425926		2	0.342653		2	0.408163
sli2267	4	24278971	GCACGGATGAGTAAAGCCAT	CAACCTCTTTGGACCATCCT		2	0.46775		2	0.104938		2	0.345679		2	0.176086		2	0.375		2	0.297521		2	0.431413
sli2272	4	25200675	CCACTGGAGACTTGGAGGAA	CGAACCTGCATAATCGTCCT		2	0.373688		2	0.401235		2	0.375		2	0.191327		2	0.32		2	0.297521		2	0.4381
sli2274	4	25788831	AAAAGTGGGAGGGTTCATCC	TGACACCTCAAGCTCACGTC		2	0.214659		2	0.345679		2	0.359862		2	0.0928019		2	0.1609		2	0.165289		2	0.435742
sli2276	4	26289361	TCTTGAGCACCTCGACAAGTT	CCACATTTGCTTGCCCTTAT		2	0.376305		2	0.197531		2	0.345679		2	0.172336		2	0.375		2	0.297521		2	0.431413
sli2279	4	26948248	TTTTAGGCCCTTTTCCGTTT	CCAAGACGGAAGCAATGAAT		2	0.386621		2	0.197531		2	0.389273		2	0.191327		2	0.375		2	0.297521		2	0.435742
sli2282	4	27544838	GGCCATCTCTTTCTTCCTCA	CAAAGGATTGGAAAGGTTGC		2	0.377618		2	0.197531		2	0.345679		2	0.176086		2	0.375		2	0.297521		2	0.431413
sli2284	4	27952808	CTTCCATGGATATTTCCCGA	TTGGTTGAGTTGTTGCTTGC		2	0.36837		2	0.401235		2	0.375		2	0.172336		2	0.28875		2	0.297521		2	0.4381
sli2290	4	29999372	TTCCTCTATGTGGACCCTTCA	TGGTCAAGAGGAGGTCAATG		2	0.375		2	0.401235		2	0.375		2	0.191327		2	0.32		2	0.302866		2	0.4381
sli2294	4	30729746	AACAAAAGGCAGCGCTCTAA	GGAATCAAATGAACATCCGAG		2	0.373688		2	0.401235		2	0.375		2	0.191327		2	0.32		2	0.297521		2	0.4381
sli2296	4	31208508	CACTAACCAGAGTGCCCCAT	AGGCCTGTGTAAACCTCAATG		2	0.383994		2	0.345679		2	0.375		2	0.191327		2	0.34875		2	0.297521		2	0.450446
sli2299	4	32139951	CCAAACATCGAGGTGTATCGT	CACCCCGAAAGTCCTATGAA		2	0.378896		2	0.444444		2	0.375		2	0.191327		2	0.34875		2	0.297521		2	0.450446
sli2302	4	32770761	TCAAGTCCACAAGTGCAATG	CCTGTATGAACGTGTCATTGGT		2	0.378896		2	0.444444		2	0.375		2	0.191327		2	0.34875		2	0.297521		2	0.450446
sli2305	4	33451411	ATTGCATGATCCTTATCCCC	GGCACTCAAACCAACATGG		2	0.404878		2	0.197531		2	0.375		2	0.199688		2	0.455		2	0.302866		2	0.450446
sli2307	4	33951126	CCACGTTTGTAAAGTCATGGTC	CCCACTCCAAAAAGAGAGGA		2	0.400976		2	0.197531		2	0.375		2	0.191327		2	0.455		2	0.297521		2	0.450446
sli2309	4	34621455	GTGATCGCCCATACAATTCC	TGGGCGTTCTCTTATTCCAT		7	0.672186		4	0.617284		3	0.45216		4	0.554705		5	0.42		5	0.588068		6	0.701818
sli2311	4	35221502	AACACCAGATGAACCGAAGC	GCCATAAAAGTCAAATGCCG		2	0.380208		2	0.345679		2	0.375		2	0.191327		2	0.34875		2	0.297521		2	0.442328
sli2313	4	35917118	CCTTTTGTGCATGTTTTCCA	GAAACCCTTCAATGGCTGAA		2	0.472246		2	0.197531		2	0.345679		2	0.172336		2	0.255		2	0.297521		2	0.444444
sli2315	4	36932263	ATGATATCGAATTGGGGTGC	TCCATTTGGGGATGAAAAGA		2	0.282407		2	0.444444		2	0.345679		2	0.132653		2	0.28875		2	0.251808		2	0.456104
sli2317	4	37682869	AGCTCGATGGACTACGAAACA	TTTTTACCGACCGTGGACTC		2	0.383994		2	0.345679		2	0.375		2	0.191327		2	0.34875		2	0.297521		2	0.450446
sli2320	4	38481294	TTTTCACCCTCATCACACCA	GAAAACCTGGATCGTGCAAT		2	0.383994		2	0.345679		2	0.375		2	0.191327		2	0.34875		2	0.297521		2	0.450446
sli2323	4	39113326	GCGTCCCTCTTTCCTTACCT	ATACACACACACCCACGCAT		2	0.398632		2	0.345679		2	0.375		2	0.209751		2	0.455		2	0.297521		2	0.450446
sli2326	4	39850687	TAATCGGTGAAAGGAACCCA	CCAAAACCCTTCCAAGAATG		2	0.465736		2	0.104938		2	0.401235		2	0.172336		2	0.375		2	0.297521		2	0.444444
sli2329	4	41110769	GGTCCGTCAACTTAGCCAGT	TGTGCCATGGAGGATGAATA		2	0.400976		2	0.197531		2	0.375		2	0.191327		2	0.455		2	0.297521		2	0.450446
sli2331	4	41710884	GGTGCATACAAGCCATCTGA	TGAGATTGACTGCCACTTTGTT		2	0.398632		2	0.197531		2	0.375		2	0.191327		2	0.455		2	0.297521		2	0.450446
sli2333	4	42413320	TGGGAGTTGGGAGGTATGAA	TCCATATTTTAGGCGAACCG		2	0.378896		2	0.444444		2	0.375		2	0.191327		2	0.34875		2	0.297521		2	0.450446
sli2336	4	43604573	GGGAATGCTTGGAAGAAACA	GCTGACTTGTGAATGGTTGC		2	0.462548		2	0.104938		2	0.359862		2	0.244898		2	0.375		2	0.297521		2	0.456104
sli2338	4	44252174	CCTTGGAAATCACTTTGGACA	TCAGTAGCAAACCCCAAACA		2	0.398632		2	0.197531		2	0.375		2	0.191327		2	0.455		2	0.297521		2	0.444444
sli2340	4	44697925	GACGACTTTTCGGCTGAAGT	CGGGAGAAGAAGGGTTTGTT		2	0.375		2	0.475309		2	0.375		2	0.191327		2	0.34875		2	0.302866		2	0.444444
sli2342	4	45367435	GCTTAAGGAGGCTGATGCAC	GCAGCCCTATTTTCAAGTGG		6	0.543224		5	0.740741		2	0.401235		3	0.428316		5	0.63125		4	0.464876		3	0.483446
sli2344	4	45800463	TGGAACTGATGGAATGTTGC	GGGTCTTTTGGTCTTTTCCC		2	0.467092		2	0.104938		2	0.401235		2	0.172336		2	0.32		2	0.297521		2	0.444444
sli2347	4	46429902	TCACAGGGGGAATAAAGCAT	GGGGCATGAAAGTAAATCGT		2	0.393863		2	0.197531		2	0.375		2	0.191327		2	0.455		2	0.297521		2	0.431413
sli2349	4	46801244	CGTGAAAGGACCATTATGCC	GCTGCTGCATGCATATTTCT		2	0.398632		2	0.197531		2	0.375		2	0.191327		2	0.455		2	0.297521		2	0.444444
sli2351	4	47446893	TTGTGATGCGGGTAATTCTTC	ACATCAAGCCCAACTTTGAC		2	0.391437		2	0.197531		2	0.401235		2	0.191327		2	0.42		2	0.297521		2	0.444444
sli2359	4	49299297	CCAAAACCGTTCCCAATAGA	TCAATGGAGGGGTTCTCTTC		2	0.208795		2	0.277778		2	0.239198		2	0.0907029		2	0.095		2	0.16874		2	0.456104
sli2361	4	49720703	ATGGCCTAAGTGGCTTGTTG	TAATGCCCAAGTGCATGAAA		2	0.383994		2	0.277778		2	0.375		2	0.152778		2	0.455		2	0.297521		2	0.4381
sli2364	4	50431549	TTGAGCGAACAATTGAGCTG	TGTTACAGCAGGTCCCACAG		3	0.0987429		2	0.408163		2	0.32		1	0		2	0.188366		2	0.0475907		1	0
sli2377	4	53360768	GAAGAGTTGTTTCAACCCCC	CGAGTACCCCATTCACAAGC		3	0.42603		2	0.401235		2	0.375		2	0.0907029		3	0.36625		2	0.201446		2	0.46142
sli2378	4	53631402	CCTCATTTCACGGCTAAGGT	GCGAAAATGAGCGAAAAGTT		2	0.435815		2	0.444444		2	0.197531		2	0.111961		2	0.46875		2	0.266805		2	0.454432
sli3313	4	53694137	TGGCCAAAGAAAAATGGAAA	TGCATGTTAAATGCCCTGTT		3	0.420138		3	0.59375		2	0.408163		2	0.142012		2	0.188366		2	0.188366		2	0.4712
sli3314	4	53772250	TGCTTCTTCTGGACTATCATGG	CCCCAGTGGAACAACCACTA		2	0.435815		2	0.475309		2	0.401235		2	0.191327		2	0.255		2	0.266805		2	0.450446
sli2380	4	53954345	ACGAAATGCTATGAGCCGTC	GGGTGGAAAGGAAGAGAAGC		2	0.412642		2	0.475309		2	0.389273		2	0.0928019		2	0.18		2	0.201446		2	0.46142
sli2381	4	54139590	CCATGGTGGATTGGTTAAGG	TTTTTCTGCAAGCAATAGGC		2	0.425078		2	0.48		2	0.415225		2	0.176086		2	0.255		2	0.381023		2	0.5
sli3316	4	54162751	TGGAAGAAAGAGAATTGGGG	TGCTTTTCTCGGTTGTCAAA		4	0.428806		4	0.665		3	0.322531		2	0.0907029		3	0.265		3	0.221333		2	0.475309
sli3317	4	54249814	TCCAGGAACCAGGAATCAAC	AATTTATGCCAGATGGTGCC		2	0.433171		2	0.401235		2	0.359862		2	0.114515		2	0.21875		2	0.277778		2	0.442328
sli2382	4	54327522	CGCTTCATTTGTTGGTGAAA	CCCCATCTTTGGAATTGACA		2	0.427145		2	0.5		2	0.401235		2	0.441701		2	0.465374		2	0.408163		2	0.41701
sli3318	4	54336356	ACAAATCGGCAGCTTGATCT	TTCGTAATGGAACCTTTCCC		2	0.433519		2	0.345679		2	0.375		2	0.114515		2	0.255		2	0.21875		2	0.446561
sli2384	4	54772171	ATTGGAAGAGCAAGTGCTGG	CAATACTGGAGGGCTGGCTA		2	0.414462		2	0.345679		2	0.345679		2	0.0907029		2	0.32		2	0.127066		2	0.450446
sli2388	4	55504498	AAGGGATTTCCACTGACAGAA	CAAGTGGCATCAAATGGTCA		3	0.475371		3	0.648148		2	0.345679		2	0.0907029		3	0.265		2	0.46875		2	0.401235
sli2400	4	58009791	AAAGGTTCAAAGGAACCTCACA	CCCTTGTTCCTTTTTCGGTT		2	0.399931		2	0.493827		1	0		2	0.132653		2	0.099723		2	0.406767		2	0.489026
sli2403	4	58764422	CGCCTCATATTTGGAACCTC	AAGGCTTGTCTAAAGGGGGA		2	0.0754502		2	0.475309		1	0		2	0.0464853		1	0		2	0.0867769		2	0.0363512
sli2405	4	59251696	GGACGATTATGTCCATTTGTTC	CTCCCTTTTCCGGTACAACA		4	0.184986		3	0.493827		2	0.152778		3	0.0694444		3	0.14125		3	0.108213		3	0.173727
sli2412	4	60614821	TCGATGAGCTTCCCAATCTT	TGCCATCGTCTGAACCATAA		2	0.242757		2	0.345679		2	0.345679		2	0.0464853		2	0.21875		2	0.235537		2	0.211763
sli2416	4	61406781	TTTTTCGCGTTCGGTATCTA	GGACTAGGCCCAAAATTTCC		2	0.365569		1	0		2	0.424383		2	0.0907029		2	0.46875		2	0.302866		2	0.339801
sli2419	4	62034593	AGGCAGATGCTTGATTGCTT	CCCCTTTCAATTCAAGTGGTC		2	0.265928		2	0.197531		2	0.197531		2	0.0464853		2	0.04875		2	0.16874		2	0.392833
sli2422	4	62616622	AAGTAAATAGGGACAGATGGCG	TGTTTTGGGGATTGGAGAAG		2	0.179162		2	0.475309		2	0.197531		1	0		2	0.255		1	0		2	0.265261
sli2425	4	63210561	GGCCTGGACTGTTGAATGTT	AAGGGAGGCCTGATTTCATC		2	0.351758		2	0.197531		2	0.197531		1	0		2	0.34875		2	0.375		2	0.41701
sli2428	4	63803335	GGCTGCTGTTATTCTTTCCTG	TCACCACACCAAACTGTTGA		2	0.378937		2	0.475309		2	0.197531		2	0.0475907		2	0.28875		2	0.46281		2	0.448558
sli347	5	971847	TGACAGACCGTTTACTCCCA	GCTGTGTTATCTGTTGCGGA		4	0.124668		3	0.485		1	0		1	0		3	0.148199		3	0.0446798		2	0.104938
sli359	5	3494081	TTGAAGTCCTGCTGTGATGC	CAGAATATGGCGATGATTGG		2	0.339343		2	0.255		2	0.401235		2	0.0475907		2	0.04875		1	0		2	0.499288
sli492	5	3619923	TTGACCCGTGATATGTGTGG	TTTTATAGACCGCGAGACCG		2	0.0158301		2	0.255		1	0		1	0		1	0		1	0		1	0
sli493	5	3635186	CGCCTCTATTCTCGGGTATG	TCTTAGGCCCATTTCTCCCT		2	0.308865		2	0.304688		2	0.401235		2	0.0475907		1	0		1	0		2	0.493343
sli499	5	3764998	GCCCAGTGTAATCCACGAGT	AGGGTTGCCTCTCTACCCTC		2	0.329349		2	0.48		2	0.389273		2	0.0464853		2	0.04875		1	0		2	0.499288
sli4001	5	6281723	TGAAGCTGTTGCAATTGAGG	CCCAAAGTGGATTTGTGCTT		2	0.124444		2	0.444444		2	0.197531		2	0.0499671		1	0		1	0		2	0.21491
sli381	5	8010466	TTGGGGGAAGAACCATTGTA	CAAAGGCCAAAGTTCAGAGG		4	0.391669		3	0.585		3	0.402778		2	0.0464853		1	0		1	0		4	0.500171
sli45	5	8155946	ATCATTCAATAGTCGGGGCA	TGTGGGTTTCCCTTGTCATT		2	0.371		2	0.375		2	0.375		2	0.0464853		1	0		1	0		2	0.465112
sli386	5	9303765	CGCTGAGCAATCGAAATACA	TACGGTTTTGGGTTGTGGAT		2	0.311651		2	0.104938		2	0.152778		2	0.0464853		1	0		1	0		2	0.465112
sli389	5	9938519	CATTTGGGGATGAATGTTCC	GCATTCTTGGACCTTTTGGT		2	0.499986		2	0.197531		2	0.486111		2	0.46401		2	0.455		2	0.375		2	0.365569
sli390	5	11404178	TGCTCTGAGTCCACATACGAA	CCCAAGTGGAAACAAGGAAA		2	0.497314		2	0.104938		2	0.493827		2	0.386621		2	0.48		2	0.386105		2	0.401235
sli394	5	12049063	CCTGCGTAACAATCCACAAA	AGCAATACCCGACTTGGTTG		2	0.47202		2	0.095		2	0.304688		2	0.0464853		2	0.375		1	0		2	0.421502
sli397	5	12615958	TGTTGACGTTGTTGTTGCTG	GGTGCATGGTGATAGGGTTT		2	0.375		2	0.455		2	0.375		2	0.0464853		1	0		1	0		2	0.444444
sli402	5	13687239	CCATCTTCCAAGATAACCCTCA	TCCCTCATCCGGTAGAGATTT		2	0.381459		2	0.277778		2	0.375		2	0.0464853		1	0		1	0		2	0.444444
sli404	5	14026805	AGGAGGACCCTTGCATTTTT	CTGCGGAAAAATAGCTCACC		3	0.022037		3	0.290123		2	0.152778		1	0		1	0		1	0		1	0
sli408	5	14801010	TTTCCATCGCTTCTTATGGG	CTCGAGTTCGCCAAAAACTC		2	0.370957		2	0.455		2	0.375		2	0		1	0		1	0		2	0.452663
sli410	5	15214950	CCACCATACTTCAAATCGCC	ATGCCTTTGATTCGCATAGG		2	0.0124219		2	0.21875		1	0		1	0		1	0		1	0		1	0
sli411	5	15441254	ACGAGCAATACATGCTGCCT	TGGGAGTGTCTTTTGAAGGG		2	0.371		2	0.42		2	0.375		2	0.0464853		1	0		1	0		2	0.448558
sli412	5	15613368	TGGTGTTACGCTGCCCTAAT	ATGTAACGCTGACAAGGCGT		2	0.378896		2	0.375		2	0.375		2	0.0464853		1	0		1	0		2	0.442328
sli417	5	16769736	ATGCCTAGCAACGAGACGAT	ACCCCTATCGAATGAGGGAC		2	0.3559		2	0.42		2	0.239198		2	0.132653		2	0.18		2	0.165289		2	0.488608
sli418	5	16965721	GACCAGTGAAAGATGGGCTC	GCCTGCTCCTACACTTTTGG		2	0.370822		2	0.277778		2	0.375		2	0.04875		1	0		1	0		2	0.477626
sli426	5	18411257	AGGCTTGAACTGGTGGAAAA	TGAGTTGAGCCTTATTTCACTGAG		2	0.387944		2	0.18		2	0.375		2	0.0475907		1	0		2	0.022469		2	0.4381
sli435	5	20066752	CGCCATCTTAGACACACGAA	GGTGGCATTTGAGAGGAGTC		2	0.0103624		1	0		2	0.104938		1	0		1	0		1	0		1	0
sli441	5	21219892	TGGTGGGCTGGTCTAGGATA	AATATCGGCATAGAGTGCGG		2	0.139207		2	0.455		2	0.277778		1	0		1	0		1	0		2	0.166805
sli444	5	21853072	TTAGCTTGTGTTTCCTGCCC	GCAAGCCAAAACCCTAACAA		2	0.362942		2	0.48		2	0.375		2	0.0475907		1	0		1	0		2	0.466392
sli450	5	23202083	TTCTCCTTTCTCCTTAGCCCT	ATACCCTTTGGAAGTTGGGC		2	0.459836		2	0.32		2	0.401235		2	0.0464853		2	0.104938		2	0.132653		2	0.421502
sli451	5	23416656	ACGGGGTGTCGACTATACCA	ACGTCCAGGAAAATATCCCC		2	0.385305		2	0.18		2	0.375		2	0.0464853		1	0		1	0		2	0.440089
sli454	5	24861428	AACATCTTTGATGCGTGGGT	GGCCATGGAGAAAGTGAAAG		2	0.37366		2	0.42		2	0.375		2	0.0475907		1	0		1	0		2	0.444444
sli455	5	25080774	CACCATAACCACACCATCCA	AACCTTGGGTGGGATTCATA		3	0.385023		3	0.612245		2	0.204142		2	0.0464853		1	0		2	0.0444215		2	0.435742
sli458	5	25727604	GGATAACGACGGTCCGTAAG	TGTCCATGTTTTGTTCCTCG		2	0.391111		2	0.345679		2	0.375		2	0.0499671		1	0		1	0		2	0.440089
sli463	5	27634084	AAGGAGGTTCAGCTGATGGA	AAACCCCAAAACCAAAAACC		2	0.399111		2	0.18		2	0.375		2	0.0475907		2	0.095		1	0		2	0.426036
sli465	5	28256820	GGAATTGACACACCTTTGGG	GCCTCGAAACCAAAGCATTA		2	0.395289		2	0.401235		2	0.375		2	0.0721875		2	0.0644444		1	0		2	0.415225
sli469	5	29170719	TTCGGACATTAATCCATCCA	CGATCGGAAATTGGTGAAGT		3	0.492135		2	0.455		3	0.569444		3	0.138013		2	0.300554		1	0		2	0.435742
sli470	5	29201547	ACCATGACGTCCGGAATCTA	CGACGTTTGGACCCTAAAAA		2	0.386743		2	0.42		2	0.389273		2	0.04875		1	0		1	0		2	0.435742
sli472	5	29645702	CCGACAGAATTAGCAGCAGT	CCTTGACCCAAGGGAATTTT		2	0.385747		2	0.42		2	0.375		2	0.0499671		1	0		1	0		2	0.444444
sli473	5	29809735	TGATCCTCAAGGCTTCGACT	GTGGTCATGTTGCACCAAAT		2	0.376305		2	0.455		2	0.375		2	0.0464853		2	0.04875		1	0		2	0.442328
sli474	5	30171873	CAAGGATCATCTCTCCAGCG	TCGGCAATAGTCAATGAGGA		2	0.385412		2	0.42		2	0.375		2	0.04875		2	0.095		1	0		2	0.4288
sli477	5	30794762	CCATCAGTAGTGTCCGCAAA	GTTGGAGGCTGTGAGGAGAG		2	0.385305		2	0.42		2	0.375		2	0.0464853		1	0		1	0		2	0.421502
sli480	5	31208713	CCTTGACAGAGGTTCGGGTA	GCCAAGTCAAACCAGGTCAT		2	0.378896		2	0.455		2	0.375		2	0.0464853		1	0		1	0		2	0.4288
sli481	5	31434144	GGGGTTTGTCCCAACATCTA	TAGCCTTGAGCGTACCCTTG		2	0.384088		2	0.455		2	0.375		2	0.0475907		1	0		1	0		2	0.421502
sli482	5	31733761	TGTCGTGGCATACTGTAGATCA	ACGCATCAACATAATTGCGA		2	0.380208		2	0.455		2	0.375		2	0.0464853		1	0		1	0		2	0.4288
sli484	5	32188383	TTAAACTTGTGGGGCTGGTC	GCCTTGCATGTTTGTTTCCT		2	0.373688		2	0.455		2	0.375		2	0.0464853		1	0		1	0		2	0.442328
sli485	5	32327087	GGGCAGACACTGGATTTCAT	ATCGGCTATGCCCATTACAT		2	0.343681		2	0.42		2	0.152778		2	0.0499671		1	0		1	0		2	0.442328
sli487	5	32869851	AGCTTGGCGGAAATTTTCTT	GTGGCAAATGAAATCCAACC		2	0.376305		2	0.455		2	0.375		2	0.0464853		1	0		1	0		2	0.435742
sli495	5	36780476	AAGACATATCACGGGGATGG	TTCTCCATCTCCCAAGTAGCA		2	0.365569		2	0.48		2	0.375		2	0.0464853		1	0		1	0		2	0.452663
sli500	5	37859546	CCCGTGGCCTTGATTACTTA	ACTTGCGTTACCATCTTGCC		2	0.389273		2	0.42		2	0.389273		2	0.0475907		1	0		1	0		2	0.421502
sli501	5	38013139	GGGAAGAAACCACAAATCAGA	TTAAGAGCGGCGATGACATA		3	0.369219		3	0.58		2	0.359862		2	0.04875		1	0		1	0		2	0.439817
sli504	5	38861971	TGGCGGTCTTTACCTTCTTG	CCATGCATCACGCCTTAGTA		3	0.38469		3	0.635		3	0.396605		2	0.04875		1	0		2	0.0444215		3	0.504993
sli505	5	39116939	TTTGGGAATAAAAAGCGGTG	CGAGAAAGGATTATGCAAGGA		2	0.364016		2	0.455		2	0.375		2	0.0475907		1	0		1	0		2	0.455
sli508	5	39790245	TTCGTGTTCGAACTTCCCTC	TTGTTGAAGCATGAAGCAGG		2	0.386621		2	0.42		2	0.375		2	0.0464853		1	0		1	0		2	0.421502
sli509	5	40206277	CCCTTCATTGTTGTCACACG	TAGGATCTTGGATTTTGGCG		2	0.386993		2	0.455		2	0.375		2	0.0499671		2	0.18		1	0		2	0.4352
sli510	5	40401951	TGAAGGCTAAACCCTAAACCC	TTCCTCGGAAATACCCCTATC		2	0.382934		2	0.455		2	0.375		2	0.0499671		1	0		1	0		2	0.426036
sli512	5	40816121	CACAACCTCTTGAATGGCTG	CATCCCCACTCTCGTCATTT		2	0.389423		2	0.444444		2	0.375		2	0.04875		1	0		2	0.022469		2	0.426036
sli514	5	41497227	TCGTCATTGTTGGATTGTGG	TGTGGCCTAAAAGTGACCAA		2	0.375		2	0.455		2	0.375		2	0.0475907		1	0		1	0		2	0.437716
sli515	5	41677749	GATGCGTTCCGTGAGAATTT	TTAGGCATGATCGAATGCAA		2	0.314275		2	0.375		1	0		2	0.0555102		1	0		1	0		2	0.451605
sli518	5	42316628	CCCAAGTTTGAAAACCCAGA	TTGTGACCGGATGGTTTGTA		3	0.380292		2	0.429688		2	0.389273		2	0.04875		2	0.0512465		1	0		3	0.472766
sli521	5	43162029	ACAAGTCACGCAAGTTGTGG	GAATGACATCCTCCTCCCAG		2	0.390291		2	0.18		2	0.375		2	0.0464853		1	0		1	0		2	0.435742
sli522	5	43463720	TTGGACCCTCTTGGTTATGG	AGCAAGCAAGAGTTGGGCT		2	0.37366		2	0.48		2	0.375		2	0.0464853		1	0		1	0		2	0.440089
sli523	5	43608848	GCATTCCAATGAGGTGGAGT	AAAACACAAAAGCAGGTGGG		4	0.402219		3	0.59375		3	0.470679		2	0.0475907		2	0.0512465		1	0		3	0.4802
sli524	5	43988940	GGCCTGTAGGTGAGGAATCA	CAGTCTATTGGCCGTCGTTT		2	0.384088		2	0.255		2	0.375		2	0.0464853		1	0		1	0		2	0.440089
sli527	5	44619538	CAAAACGTCGAAGAAAGTCCA	GCGATCCGTACCCAAAATTA		2	0.117842		2	0.375		2	0.0688776		2	0.132653		2	0.04875		2	0.0658574		2	0.326101
sli528	5	44886560	GCCCAGGAGTTTCCAATGTA	GATCGTCCGATGATGTTTGA		2	0.386503		2	0.255		2	0.375		2	0.0464853		1	0		1	0		2	0.435742
sli529	5	45000502	TCAAGCCTAGGAACCATTGC	ACCGCCCTAATTACCCAAAC		2	0.376319		2	0.455		2	0.375		2	0.0464853		1	0		2	0.0229854		2	0.440089
sli531	5	45413988	TTGAGTTGGATTTGGTTGTCTG	GAACTTGCAGCTCAAATAGGTG		2	0.404584		2	0.48		2	0.239198		2	0.336735		2	0.33241		2	0.297521		2	0.49555
sli535	5	46518035	CTCTCCCGTAAATTCCCCTC	CCTTGTAGGGCTCGCAAATA		2	0.059645		2	0.444444		1	0		1	0		1	0		1	0		1	0
sli536	5	46732719	GGTTAGGAAGTGAATTGACCTAAG	AACAAGGTCACACCATAAACCC		2	0.238987		2	0.32		2	0.239198		2	0.0235261		2	0.04875		2	0.022469		2	0.421502
sli538	5	47290908	TGGGCTGGACACTATTCGTT	GGTGCTAATCATTACTTCCCCA		3	0.357002		3	0.395		3	0.155864		3	0.101108		2	0.099723		1	0		3	0.472766
sli539	5	47511712	AGCCTCTTTGCATTCGTCAT	TCGAGAAGCCTCTGAAAAGC		2	0.369506		2	0.5		2	0.345679		2	0.0499671		1	0		1	0		2	0.430604
sli542	5	48395332	TGCGGACAATCCCTTAGACT	AGCAGACCATGAGCCATACC		3	0.399233		3	0.335		2	0.375		2	0.0688776		2	0.0512465		2	0.0235261		2	0.435742
sli544	5	48945115	AGTGACCAATGGGCAATCAT	TCGCTTCATAGTCTGGCTGA		2	0.38428		2	0.255		2	0.359862		2	0.04875		1	0		1	0		2	0.433247
sli547	5	49429097	AAGGTGGCAAAACTGACGTG	ACTCGGACTATTGACACGGG		2	0.0207231		2	0.32		1	0		1	0		1	0		1	0		1	0
sli548	5	49692775	CCTCCATTTCGTTCCTCAAA	CGAGCCGTTAGAAAAACCAG		3	0.39708		3	0.405		2	0.375		2	0.04875		1	0		1	0		2	0.4288
sli549	5	49870528	TTCAAAGTCCTGTATTGCTTCG	GGAGGACCTATGATGAAAGCA		2	0.0207231		2	0.32		1	0		1	0		1	0		1	0		1	0
sli550	5	50572064	TCCTTGAGGCGACTTTGAAC	CATCTTAGCATGGGTGGTCA		3	0.520818		2	0.18		2	0.375		2	0.272853		3	0.20216		2	0.283165		3	0.460015
sli552	5	51247714	CGTCGTACTCCACAAGGTCA	ATAAAGGCGCTAGCAACTCC		2	0.359291		2	0.21875		2	0.389273		1	0		2	0.0540123		1	0		2	0.465703
sli553	5	51428363	CATGGAGGGCAAAATAAGGA	TCATCAAAAGGGCACACAAA		2	0.39486		2	0.255		2	0.375		2	0.04875		1	0		1	0		2	0.4352
sli554	5	51813210	CACATTGTGCCACACTACCC	TCAGTCCGGACAACAGAAGA		2	0.381595		2	0.32		2	0.401235		2	0.0464853		1	0		1	0		2	0.4352
sli555	5	52266838	TAGGTCAACCTACGCCTGCT	AGGACCCTTCCATTTTAGCC		2	0.380376		2	0.375		2	0.401235		2	0.0475907		2	0.0540123		2	0.187399		2	0.496668
sli556	5	52455728	TGCTTAGGCTCTTTTTCCCT	GGCCTTCTTCAAAAGCACCT		2	0.382851		2	0.455		2	0.375		2	0.04875		1	0		1	0		2	0.4288
sli558	5	53107868	GGTCGGGTTTGTAATGGTTG	CCTTTATCCCCCTGCCTTTA		2	0.386743		2	0.18		2	0.345679		2	0.0475907		1	0		1	0		2	0.440089
sli560	5	53679783	GCTTTCCTTCTATCAAAGGGG	GGAGAATTTTACACGCACTCG		2	0.386743		2	0.255		2	0.359862		2	0.0475907		1	0		1	0		2	0.433247
sli561	5	53800191	TTTCCCCCTTTGTTAATTGC	CAACCCCCTTTTTCCATCTT		2	0.394249		2	0.255		2	0.375		2	0.04875		1	0		1	0		2	0.4288
sli562	5	54572647	GGAAATCATGCTGGGAAGAA	AATGACATGTGGTTGGACCC		2	0.353668		2	0.486111		2	0.250865		2	0.0464853		1	0		1	0		2	0.4288
sli563	5	55137767	ATTATGACGGTTGTACCCGC	CGGTTGGTATGAATCTGCCT		2	0.38808		2	0.32		2	0.375		2	0.0704938		2	0.0540123		1	0		2	0.446561
sli564	5	55425290	AGAAGAAGCACGGTCTGCAT	CCCCAAGCAACCAGTAACAT		2	0.370913		2	0.32		2	0.345679		2	0.0464853		1	0		1	0		2	0.455
sli565	5	55625013	GACAGTTCTTTACCACCCCG	ATTCACCTCCACCACCAAAG		2	0.386743		2	0.444444		2	0.375		2	0.0475907		1	0		2	0.04543		2	0.4288
sli568	5	56274851	CTCTGGATCCATGTCACCCT	TGTAGACACGTAAGCGAGCG		2	0.353668		2	0.46875		2	0.345679		2	0.0464853		1	0		1	0		2	0.4608
sli569	5	56418871	TGATCAAAATCACAGAGACGC	TACGATGATTTGGGTCGTGA		2	0.392924		2	0.18		2	0.375		2	0.0464853		1	0		2	0.022469		2	0.4288
sli570	5	57047324	ATTTGGCGAGTCCAAGTGTC	CTCGTCCATTTTTCCAGCAT		2	0.376319		2	0.48		2	0.375		2	0.0475907		1	0		1	0		2	0.435742
sli571	5	57656536	CCGCTAATGTTGATTGGTGA	CAAATCAAATCAAGAGTGGTCG		2	0.323229		2	0.375		2	0.110727		2	0.0475907		1	0		1	0		2	0.450788
sli572	5	58019797	AACTTGAATTGGCTACCACCA	TTTGGAAGGATTTGGACGAG		2	0.467057		2	0.095		2	0.345679		2	0.0475907		1	0		1	0		2	0.456747
sli573	5	58240692	GCCTATTTCCATTCCCCTGT	ACGAGCATGTTGGTAATTCG		2	0.290457		2	0.255		2	0.277778		1	0		1	0		1	0		2	0.485582
sli574	5	58483215	GCCTTATCCACCTGACGATG	ATACTACGGTGGCGGTTGTT		2	0.348604		2	0.255		2	0.424383		2	0.13875		2	0.095		1	0		2	0.497152
sli577	5	59014144	GCAAATGGATGAAAGTAGGACC	CGAAGAATCCTTCATTGTTTCC		2	0.441799		2	0.255		2	0.46142		2	0.46142		2	0.491111		2	0.49881		2	0.176512
sli578	5	59235350	TTGACCATGATTTTGGGCTT	AAGCACGACAAAATCGGAAG		3	0.47414		3	0.565		2	0.359862		2	0.255		1	0		2	0.439156		2	0.393491
sli580	5	59621517	ACGCAACAATGCAACTGGTA	AGCCACACAACCTCATGAATC		2	0.387812		2	0.48		2	0.389273		2	0.132653		1	0		1	0		2	0.4288
sli583	5	60137857	TTCTGCAACGTGTCTTCCTG	GGAAACATTCACTCAGCCAAA		2	0.452017		2	0.42		2	0.277778		2	0.135634		2	0.188366		2	0.18		2	0.155393
sli587	5	60921735	TGGGTCAAGAGCTAAGCATT	CTCGTCCGGTGTTCGATATT		2	0.45516		2	0.42		2	0.239198		2	0.18		2	0.04875		2	0.2828		2	0.264514
sli588	5	61020978	TTTGGGAGAGAGGTGCATGT	CGAAACCCCAACTCACGTAT		2	0.443852		2	0.455		2	0.239198		2	0.13875		1	0		2	0.235537		2	0.264514
sli589	5	61241179	ATGGCCCATTTTAAAGGTCA	AAATGGTTGTTTTGGCCATC		2	0.244898		2	0.42		2	0.239198		1	0		2	0.04875		2	0.0867769		2	0.405838
sli594	5	62255991	AAACCTACCACGAGCCCTTT	GGGGAACTAAACAAATGCTGC		2	0.360187		2	0.32		2	0.313272		2	0.0688776		2	0.18		2	0.201446		2	0.498398
sli61	5	62273719	CCCAAACAAACACATGCTCA	TGGTGGTTGTGGATTTGCTA		5	0.363974		5	0.74		2	0.277778		2	0.0464853		2	0.145429		2	0.205516		2	0.49555
sli603	6	617781	TCCATAACATGCTCGTCCTTC	TGCAACAAACACCAATGTCA		2	0.152035		2	0.255		2	0.197531		1	0		1	0		2	0.0464853		2	0.139551
sli604	6	864409	CCAAAAAGAGGCAAAGACCA	ACTTGTGTCAAACTTCCCGC		3	0.147451		2	0.455		2	0.197531		1	0		1	0		2	0.0499671		2	0.170879
sli606	6	1223512	GAGATAGAGGTGAGCGAGATTCAT	TCTGAGACATGTAGCAAATCTCGT		6	0.184925		4	0.675		4	0.574074		1	0		1	0		2	0.0499671		1	0
sli608	6	1699578	TGGGTCACATTCTCCAACAA	ATGCAGATTGAGTTGCGTGA		2	0.434586		2	0.095		2	0.498457		2	0.441701		2	0.455		2	0.459184		2	0.350303
sli4002	6	2322102	TGGAAAAATGTTGAATTTCTTTTG	GCATACTATATGGCTTGTTTACCC		2	0.0410076		1	0		1	0		1	0		1	0		1	0		2	0.137174
sli612	6	2406330	GTTTCTTCTCCGGCCTTTTC	GATCGATTGAAAATTCGCGT		3	0.239173		2	0.5		2	0.104938		2	0.436224		2	0.228532		3	0.403191		2	0.139551
sli613	6	2605849	TTCGTATATCCAACCCCCAA	GCAAATATGGTCCCGTATGC		2	0.209751		2	0.5		2	0.197531		2	0.436224		2	0.095		2	0.350057		2	0.123354
sli614	6	2910379	CCCTTATCATTGATCTCGTTATCC	TGTTCATTGTGTGGTGGCTT		6	0.565262		5	0.790123		3	0.493827		2	0.455		3	0.507716		4	0.597187		3	0.408304
sli620	6	4333802	GTTTGAATCTCGGCTGCTTT	AAACGTGTGCTGAAATTCCC		2	0.105994		2	0.48		2	0.197531		2	0.0688776		2	0.099723		2	0.0688776		1	0
sli621	6	4570838	GGACATCAAATTTGTCAAGGG	TCAGTCAGAGGGGCTAAATCTT		2	0.100221		2	0.48		2	0.197531		2	0.0704938		2	0.13875		1	0		1	0
sli624	6	5307885	CGCTTCAAGATCATATGGGAA	GCGCGACATATGTAATGAGG		2	0.127479		2	0.455		2	0.197531		2	0.0464853		2	0.0512465		2	0.10718		2	0.123354
sli625	6	5516901	CTTGTCATTTCAGCGGACCT	CACGTGTACAAGTTTCTAATGCG		2	0.201632		2	0.375		2	0.197531		2	0.0688776		2	0.188366		2	0.146436		2	0.0560281
sli626	6	5810904	CGATGATGATGGAAAAGTGC	CACCTTCATATAAGCCCTAGCA		2	0.0960707		2	0.444444		2	0.197531		2	0.0721875		2	0.104938		2	0.0820408		1	0
sli627	6	6028985	AACCCTGGCACATTTAGTGG	GGGTGAGAAAACGAGCAAAG		2	0.110174		2	0.48		2	0.197531		2	0.0235261		2	0.152778		2	0.0673337		1	0
sli628	6	6286006	AGGTCCGATTACCCCCTAAA	CCCCCTAGACTATGACCGAA		3	0.501089		2	0.401235		2	0.197531		2	0.0464853		2	0.526235		2	0.0867769		2	0.1068
sli634	6	7801283	AAAAAGCCCGAAACCAAATC	ATAATCCCATCATTTGGGGG		2	0.120106		2	0.48		2	0.197531		2	0.0688776		2	0.145429		2	0.0688776		2	0.0377219
sli636	6	8412805	CATGCGAAATGCAGTGAGTA	TGATGGGTTGCCGACTATTT		2	0.116569		2	0.48		2	0.197531		2	0.0721875		2	0.152778		2	0.077794		1	0
sli639	6	9030625	CGACGTCGTCCAACTATGTG	ACTTTGGGAAGCAGACATGG		3	0.106001		2	0.48		2	0.197531		2	0.0464853		2	0.095		3	0.108729		1	0
sli640	6	9279807	AGATGATGGACGCGAAATGT	TTGTGAAGCACACACGATCA		2	0.110174		2	0.48		2	0.197531		2	0.0688776		2	0.13875		2	0.0673337		1	0
sli641	6	9449584	TGGGATGGAGACTATCATCG	GCTAAACATGGAATCCGGTG		3	0.115745		2	0.48		2	0.197531		2	0.0721875		2	0.188366		2	0.0673337		2	0.0186899
sli642	6	9602566	CACCTCACAAACCCTTTTCAA	ATTATGAAGGAGGCTTGGCA		2	0.110727		2	0.48		2	0.197531		2	0.0688776		2	0.145429		2	0.0658574		1	0
sli643	6	9926774	TGAGTCCGTATGTCTTTCCAAG	CATCCTTTTATGCCCCTTCA		3	0.216947		2	0.32		2	0.197531		2	0.0246875		2	0.265928		3	0.188791		2	0.0753556
sli647	6	10872587	AGAACTCATGCTTTGACGCC	TGGTGGTGGTGATTATGTGC		2	0.113573		2	0.48		2	0.197531		2	0.075831		2	0.152778		2	0.0704938		1	0
sli650	6	11861025	GGGGATTCACCATCTAATGC	GAATTATCCCAACGAGGTGC		3	0.194142		3	0.641975		2	0.197531		3	0.113662		3	0.26625		3	0.1163		1	0
sli651	6	12028709	AGGTGTCATTTGGGGATGAA	TCCCTTGACGTTTAGGCTTC		2	0.191327		2	0.455		2	0.197531		2	0.0739645		2	0.197531		2	0.156157		2	0.127835
sli652	6	12252957	ACAATCATGCAACCAATCCA	TTTTGCCCGACATCCTAAAG		3	0.208918		2	0.375		2	0.197531		2	0.0688776		2	0.32		3	0.152244		2	0.0384468
sli653	6	12427130	TTTCTCATAATCGCCAGCCT	CATGTGCACCCCAACTTATG		2	0.139207		2	0.48		2	0.197531		2	0.0688776		2	0.21875		2	0.114515		2	0.0384468
sli654	6	12669887	CCCACAAGTTCATAACACGG	GAGGGTAAAAACGAAGCCAT		2	0.149132		2	0.48		2	0.197531		2	0.0688776		2	0.13875		2	0.146436		2	0.0898896
sli656	6	13054580	ACCCTTTAGAAGGACCCCAA	CCTGCTTGTGCAGTCTCACT		2	0.103903		2	0.48		2	0.197531		2	0.0688776		2	0.13875		2	0.0658574		1	0
sli657	6	13224662	CTATCGGGGAGGGTCAAAAT	TATATGATGCCGTTCCAGCC		2	0.193402		2	0.375		2	0.197531		2	0.0688776		2	0.32		2	0.0658574		2	0.0194156
sli659	6	13439723	GCCTTCTGGAAGCACATCA	ATGAATCGGAAAAACATGCC		5	0.142636		4	0.585		2	0.197531		2	0.0688776		4	0.2275		3	0.108729		2	0.0186899
sli660	6	13668472	TTCCATTGGCTAACTCGTCA	GGATGGAATGGAAGAATCAGA		2	0.192841		2	0.375		2	0.197531		2	0.0688776		2	0.33241		2	0.111961		1	0
sli663	6	14289564	CTGTGTAGCGCACCACATTT	TGGTAGAGCACCCAATAAGGA		3	0.16355		2	0.48		2	0.197531		2	0.0721875		2	0.13875		3	0.152785		2	0.123354
sli664	6	14303899	CATGCATTAGATGAAGTGCG	CTGTGGGTGTCGATTGAATG		2	0.146436		2	0.42		1	0		1	0		2	0.197531		2	0.13875		2	0.123354
sli665	6	14558967	ATGGACTTTGTTGTGGGGTT	CCCAAATGAAGGACAAAGGA		2	0.22072		2	0.375		2	0.197531		2	0.0704938		2	0.255		2	0.183626		2	0.1068
sli677	6	16903781	ACGTCCAAGGTGTAGGATCG	GGAGTTGATGCCACTGTCAA		2	0.229788		2	0.375		2	0.197531		2	0.0739645		2	0.255		2	0.191327		2	0.123354
sli678	6	17468299	CCACCTTGAAAAAGGACGAT	GGGACGCAATAAATAAGCCA		2	0.199377		2	0.375		2	0.197531		2	0.0739645		2	0.255		2	0.127066		2	0.0560281
sli679	6	17931227	GGGGCCTAGCATATTTCGAC	ATCCACGGAGCTTACATTGG		2	0.48127		2	0.18		2	0.239198		2	0.452663		2	0.465374		2	0.235537		2	0.410503
sli682	6	18841465	TGGTGTGTGAATCTTCCTAGTTG	TGCCTAAACAAGACACACTTCC		2	0.206111		2	0.42		2	0.197531		2	0.0512465		2	0.290657		2	0.14954		2	0.0392
sli683	6	19485297	ACTTGCCCCTTTGAGTTGGT	GGGGTGCACCGTACTATTTG		2	0.15201		2	0.48		2	0.207612		2	0.0739645		2	0.145429		2	0.156157		2	0.0739645
sli684	6	19646936	AATTTGTCCCTTGGCACTTG	GCAATTTGCTGGTGAAACTG		2	0.163713		2	0.48		2	0.197531		2	0.0704938		2	0.18		2	0.146436		2	0.125555
sli685	6	20250580	GAACCCCCTGCTGATTCATA	TCCTCCTTCGTTGTTGCTCT		8	0.532442		4	0.75		4	0.591049		3	0.474206		5	0.51		5	0.458356		3	0.422668
sli687	6	20668464	ATTGTTTTCGTCTCGGTTGC	CACCAAAACCTAACCAGCGT		2	0.164498		2	0.5		2	0.197531		2	0.0721875		2	0.13875		2	0.187399		2	0.0726237
sli692	6	21777035	TTTTCCCCAACTGAAAATGC	CACCAATACTCGGAATCAAAG		4	0.205001		3	0.549383		2	0.197531		3	0.0915533		3	0.20216		2	0.135634		2	0.1068
sli693	6	21972895	ATCGGAATGTAGGCAAGACG	GGGCCCAACATTGAAAGATA		2	0.110727		2	0.48		2	0.197531		2	0.0688776		2	0.145429		2	0.0688776		1	0
sli694	6	22119080	TGGCTTGTTTTCCCAACTGT	GGGGTAGGACAATCAATTTGG		2	0.15936		2	0.48		2	0.197531		2	0.0688776		2	0.145429		2	0.14954		2	0.123354
sli695	6	22329664	AGGCTGACACCAAACCAAAA	TCGCTAAACAAACGCCAAAT		3	0.14291		2	0.48		2	0.250865		2	0.0688776		2	0.095		3	0.129132		2	0.104938
sli697	6	22759380	TCGTTGGACCCTACATTTGA	TGATGCGTATATTGGAGACTATGC		2	0.110727		2	0.493827		2	0.197531		2	0.0721875		2	0.145429		2	0.0658574		1	0
sli698	6	22979581	CAAAGTGTGGGCCATTTACC	CAGACAGAGGGACAGACAGACA		4	0.166793		4	0.7		1	0		2	0.0704938		3	0.26625		3	0.113662		1	0
sli699	6	23120758	TGTTGCTGCATTTCCTCTTG	GCACTTCAGGCAATCCAAAT		2	0.152778		2	0.48		2	0.197531		2	0.0688776		2	0.13875		2	0.146436		2	0.104938
sli704	6	24344353	TGATGGATCTTGTGTTGTCG	CCCTCACGCTTAAGGTTACAA		2	0.154979		2	0.48		2	0.197531		2	0.0688776		2	0.21875		2	0.14954		2	0.0739645
sli708	6	25670823	ACATTTTCCTTTCCGGGTTG	GTTTGCCGACCACAAAAGTT		3	0.0843165		2	0.5		2	0.110727		1	0		2	0.104938		3	0.0710886		1	0
sli711	6	26442837	CAACGATGATCAAAGGGTAAGA	GCACCATACCACACAAATTCA		2	0.103394		2	0.48		2	0.197531		2	0.0688776		2	0.095		2	0.0658574		1	0
sli728	6	30736871	CTAATTCTCGCTCATTCGGC	TAAAACATGGTGAGCCCAGG		3	0.0737831		3	0.425926		1	0		2	0.04875		2	0.099723		2	0.0464853		2	0.0183471
sli755	6	36138532	ATTGGAACTTTTGGTGCCAG	TTTTCCAACTTCTTCGGGTG		2	0.199377		2	0.375		2	0.277778		2	0.0464853		2	0.361496		2	0.191327		1	0
sli759	6	36931315	CGACTTCTCCATGCTAAGGG	CGGGCACATCTGGATTACTT		2	0.326809		2	0.455		2	0.277778		2	0.172336		2	0.455		2	0.483471		2	0.0183471
sli760	6	37109966	TTGTCGTAGTTATTGGGACAGC	AGCACTAAGTGGACCCTTTTT		2	0.0850443		2	0.5		2	0.104938		2	0.0464853		2	0.145429		1	0		1	0
sli761	6	37324771	TGTTATGTCCATCGGTGGTTT	CTCAACACAATGTAAGACCACACT		2	0.165677		2	0.42		2	0.277778		2	0.132653		2	0.28875		2	0.0444215		1	0
sli762	6	37511917	GGAGAGAAGAAGCATGTCGC	CAAAGAACCACCATTTCCGT		2	0.166457		2	0.375		2	0.345679		2	0.132653		2	0.265928		1	0		1	0
sli765	6	38214350	TTCTTTGGAACAAAATCGCC	CGAATTTGCCTACATGTCTCG		2	0.148283		2	0.375		2	0.277778		2	0.135634		2	0.152778		1	0		1	0
sli768	6	38843498	GCTGGATTCGTGCTGCTTA	CGGGAGGTGGTGGTAATTT		2	0.124753		2	0.455		2	0.239198		2	0.095		2	0.145429		1	0		1	0
sli28	6	39518119	CAGGGAGTACGACCATATAGGA	TGGCAGTGGATCTATTCAACC		2	0.11776		2	0.495		2	0.313272		1	0		2	0.32		1	0		1	0
sli29	7	3592003	TGCTACTGCCAGCGTAACAT	CCAGAACTCATCCCCTTTCC		2	0.050727		2	0.5		1	0		1	0		1	0		1	0		1	0
sli804	7	7074517	CCCATAATGCTACTTCCACCA	GGTTGTGGTAACGTAAAGAGTCC		2	0.495416		2	0.255		2	0.197531		1	0		2	0.495		2	0.0464853		1	0
sli829	7	13140933	TTTTCCCTTGTTGGCATTTC	ACCAATTCAGGCGAACGTAA		2	0.112617		2	0.42		1	0		1	0		2	0.34875		1	0		1	0
sli838	7	16531117	AAGGGGACATGACTAATGCG	TCCACCTTAGTGCCATGAAA		2	0.498006		2	0.255		1	0		2	0.04875		2	0.32		1	0		1	0
sli843	7	18272043	CACGTAGTGGTAAACTCGAGAGG	GACGAGCTTCCATCACCACT		2	0.498193		2	0.255		1	0		1	0		2	0.33241		1	0		1	0
sli845	7	18959697	CCTCCTTCGTGAAGGTTGAT	TGGCTTAAGCATGGTTTGTG		2	0.499986		2	0.255		1	0		2	0.0928019		2	0.32		1	0		2	0.306159
sli849	7	19777987	GACCATGAAGGCCGAGATAA	ACTCTCCACCTCTTGTGCGT		2	0.0987413		2	0.42		1	0		1	0		2	0.255		1	0		1	0
sli852	7	21010598	ACTAGCGTCATCCTGTGCCT	GGAAAGCTCACTCACATTCG		2	0.0108692		2	0.244898		1	0		1	0		1	0		1	0		1	0
sli855	7	21689257	GCCCCAATTTTCAAGTGGTA	CCATGGGTGCTATACATGGAA		2	0.498342		2	0.255		1	0		1	0		2	0.32		1	0		1	0
sli862	7	23249449	GGTGCACCATGTTTGAGCTA	TCTGGTTGCAGTCCGAGAAT		2	0.0992297		2	0.42		1	0		1	0		2	0.255		1	0		1	0
sli867	7	24465059	CCTGCCACATCTTGCACTAA	CTCCGGAGTTCGTGGATAAG		2	0.0104164		2	0.18		1	0		1	0		1	0		1	0		1	0
sli882	7	28208761	GGGAGAGGCTCCCTCTTTTA	GTGGGGCATAAACCCTACCT		2	0.100221		2	0.42		1	0		1	0		2	0.265928		1	0		1	0
sli899	7	33792090	TGGTCTTCACCTTGCTTGAA	ATGGTGAACAAATCCGGAAA		2	0.116569		2	0.42		1	0		1	0		2	0.345679		1	0		1	0
sli919	7	38991134	TATGAGAGGTGTCCCTTCCG	TTGCCAAGGTAGAACCATGC		2	0.495		2	0.255		2	0.104938		2	0.368828		2	0.495		2	0.205516		2	0.284668
sli935	7	43146158	CGACACTGGTACATGATTTGC	GTCGTTTGACCCTCCAAAAA		2	0.0992297		2	0.42		1	0		1	0		2	0.255		1	0		1	0
sli957	7	48462234	GGCTCGTGTTTATGCATGTC	TCACCGAGTCATATTCACCCT		2	0.117188		2	0.444444		2	0.0540123		1	0		2	0.300554		2	0.0464853		2	0.0190459
sli963	7	49886914	TGCAAGACCCAAGAATCCTC	AAGTGTGCTTTTGCAGTGGA		4	0.532294		4	0.685		1	0		1	0		2	0.18		1	0		1	0
sli989	7	55851565	TGCTATTTTCGCCTCTCTCC	GTGAGAGTGGCAAGCGAAAT		2	0.318707		2	0.255		2	0.313272		2	0.304688		2	0.46875		2	0.0886966		2	0.260355
sli994	7	56800493	CCACTCACAAAATGTCACCG	GCCTCTATTAGGGCTGTGATT		3	0.125759		2	0.444444		2	0.152778		1	0		2	0.0512465		2	0.0475907		2	0.108728
sli997	7	57400241	GGTGTGGCAAGTCAATAGTGG	CCCTTGTATGACACCTGCCT		2	0.320624		2	0.5		2	0.152778		2	0.0464853		2	0.255		2	0.498967		2	0.225652
sli999	7	58072221	AAATCTGAAGCATGCGAGTG	CTTGCACCATTTCACTGAGG		2	0.329349		2	0.375		2	0.152778		2	0.0688776		1	0		2	0.5		2	0.229263
sli1009	7	60214037	AAGCGCCTAATTTGGGTGTA	CGAAGATGACAAATGTTCTTGG		3	0.321427		2	0.32		2	0.444444		2	0.272188		3	0.526316		2	0.396694		2	0.0726237
sli1019	7	62413938	GTATCGCGTAATTTGCCGTT	TCTGAAAGCAACCATTTCCC		2	0.253899		2	0.375		2	0.104938		1	0		2	0.28875		2	0.446998		2	0.0540123
sli1028	8	231014	TAAAGGGTTGAGGCAGGATG	CCTTCACCTTCACCTTCACC		3	0.0771918		2	0.18		2	0.0605469		2	0.0820408		2	0.0540123		2	0.0475907		2	0.0915311
sli1039	8	2623094	TGCATTCGATTGTGTTCGTA	TTGGCTGATGTGGAATCAAA		3	0.0986384		3	0.485		1	0		1	0		2	0.099723		2	0.18		2	0.0370239
sli1047	8	4309826	CCTGCATGTCTCCAAAGGTT	TGGTGGGAGTTGTGTTCTTT		2	0.499104		2	0.495		1	0		2	0.132653		2	0.49875		2	0.0464853		2	0.0726237
sli1052	8	5696436	TAGACGCATCCCAAGGTTTC	TCGAGGCATCTTCCTGTCTT		2	0.144733		1	0		2	0.104938		1	0		2	0.32		1	0		1	0
sli1053	8	5836657	AAAAGGACAAGGTAGGGGTGA	ACAATTCTTGGCACCGAAGT		2	0.142358		2	0.095		2	0.104938		1	0		2	0.33241		1	0		1	0
sli1068	8	9982194	CACATGCTTGCCAAAGTCTC	GAGACCGGAACTCCATGAAA		2	0.0664175		2	0.48		1	0		1	0		2	0.04875		1	0		1	0
sli1079	8	12298065	ACCCAAAAGACCCCTCACTT	GAGGCACAAAAGTTTCCTCG		2	0.0844907		2	0.42		1	0		1	0		2	0.099723		1	0		1	0
sli1099	8	18433889	TAGATGAGTGGTGCCCCTTC	GGGGCAAACACAGTTTATGG		2	0.095		2	0.255		1	0		1	0		2	0.095		1	0		1	0
sli1115	8	22683757	TACATCCCATCGAAAGGACC	AGAACCAAAATGTGCAAGGG		2	0.0827465		2	0.42		1	0		1	0		2	0.099723		1	0		1	0
sli1116	8	22824695	TCTCAAGGCAGTTCACAAGC	GCATCTGTGCAGTATGTGGA		2	0.499778		2	0.255		1	0		2	0.0464853		2	0.5		2	0.04543		2	0.0363512
sli1131	8	26782157	AGAAAGGCTAATTCGTGCCA	GGCCATGTCATCGATTTGTT		2	0.0617927		2	0.444444		1	0		1	0		1	0		1	0		1	0
sli1146	8	31471959	TTTTAGACGGTTTTGGGCAG	TGTTCCAGCAAACATACCCA		2	0.21875		2	0.42		2	0.444444		2	0.261621		2	0.375		2	0.127066		2	0.0183471
sli1147	8	31663632	GAGTATGCCTCGTTGACCCT	GGGACACGAGTCTACCAAAA		2	0.492188		2	0.32		2	0.444444		2	0.408163		2	0.455		2	0.127066		2	0.0363512
sli1150	8	32428528	TTAGAAGGCAAGCTTGGGAA	TACGGACAAGGCCCTTTACA		2	0.0611634		2	0.444444		1	0		1	0		1	0		1	0		1	0
sli1164	8	35714071	ACAGAGCACCCCATGGATAA	CGGTATTCCTCCCAAATGAA		2	0.5		2	0.277778		2	0.104938		1	0		2	0.095		2	0.0444215		2	0.104938
sli1168	8	36517661	GGCTTACTTTCGCTCTGGTG	ATCATCATGGCCGCTAACTC		2	0.499132		2	0.18		1	0		1	0		1	0		1	0		1	0
sli1174	8	38046101	ATCGTCGTACGTTGCCTACC	GGCCGTGTCTGATATTGGTT		3	0.510358		3	0.622449		1	0		1	0		1	0		1	0		1	0
sli1178	8	39155675	ACCGCGCTGACATAATTTTC	TGATTGTTAAATCCGCTCCA		2	0.0611634		2	0.444444		1	0		1	0		1	0		1	0		1	0
sli1188	8	41896598	AATGTAATGACCCTGGCCCT	CACCCTCAACTCATGGCTTT		2	0.0657466		2	0.444444		1	0		1	0		2	0.04875		1	0		1	0
sli1199	8	44513283	AATTTTGGTAAGGGAACCCG	AATAAAAAGGGGATGTGGGG		2	0.497609		1	0		2	0.104938		1	0		2	0.255		1	0		1	0
sli1221	8	50310571	CAACTTCAAACGGCCAAACT	GGAAAAGACCAAACTGCCCT		2	0.127479		2	0.197531		2	0.152778		1	0		2	0.28875		1	0		1	0
sli1223	8	50918735	TCCCCGATAAGAAAGCAAGA	CTTCATCTTCCTCGTCGTCA		2	0.164069		2	0.277778		2	0.239198		1	0		2	0.401235		2	0.0240928		2	0.0190459
sli1240	8	54438463	AGCTGGGTTAGATTCCCTCG	CTGGAACGAGTGGTGTTCCT		2	0.050727		2	0.5		1	0		1	0		1	0		1	0		1	0
sli1252	8	57025991	AACCCGCAAGGAAACTATCA	CGATTCAACGCAAAGTCAGA		2	0.0621122		2	0.5		1	0		1	0		2	0.18		1	0		1	0
sli1273	8	61403669	TGGAGGAAAACAAAAGTGTGAG	GGAATTCATGGATAGTGGTTGA		2	0.0660803		2	0.455		1	0		1	0		1	0		1	0		1	0
sli4004	9	56612	CGACTGTCCAAGAAACTCACC	ACTTTTGCAGCCGACAAGAC		3	0.535632		2	0.493827		1	0		2	0.277778		2	0.277778		3	0.548554		2	0.139551
sli1276	9	602546	GTTGCTGCTGAATCTGGTGA	CGCCTCAATTCCAAACAAGT		2	0.1352		2	0.495		1	0		1	0		2	0.18		2	0.201446		2	0.0540123
sli1279	9	1226765	AAAGAAGGGTTGAAGAGACTACC	TTATCCATGAACATCGCAGC		3	0.414441		3	0.46		3	0.203704		2	0.21875		3	0.34903		2	0.16874		2	0.5
sli1285	9	2445083	CGTTGGTTGAGGAAATGGTT	GCAGCTGAATAACATGCACAG		2	0.4088		1	0		2	0.498457		2	0.386621		2	0.46875		2	0.304688		2	0.335219
sli1299	9	5338501	TCATGGTGCATCTTCAATCG	GGAGTTGTATGTAACACCCAAACA		2	0.5		1	0		2	0.197531		2	0.473373		2	0.465374		2	0.49324		2	0.444444
sli1302	9	6209752	TCTCCGTTTCCACAATTTCC	CCCAAAAGCTATGGAAGCAA		2	0.493827		2	0.255		2	0.197531		1	0		2	0.255		2	0.297521		2	0.0370239
sli1303	9	6872984	TTTTATTGCCCATGAGAGGC	CACTTTGAGCCCCAAGAAAG		2	0.244898		2	0.375		2	0.375		1	0		2	0.32		2	0.33099		2	0.0370239
sli1307	9	8193954	GGGATTGGGAGAAAAGAGAA	AAACATAATGGTGCGTGGGT		3	0.55237		3	0.617188		3	0.345679		1	0		3	0.188366		3	0.361496		2	0.0384468
sli1309	9	8537643	GGCTTAAATTTCACCTCCCA	GTTTCCTAACCCCAATGCCT		2	0.0992297		2	0.277778		2	0.197531		1	0		2	0.095		2	0.325413		2	0.0184146
sli1481	9	10087975	TCAAATCCACCCTTGAACCT	AAAACTACCAATTCCGTCGAGA		2	0.135512		2	0.42		2	0.263672		1	0		2	0.290657		1	0		1	0
sli1532	9	13020917	GCGAGGCATGAAATCTTCTC	TCTACGCCTCACCGAGAACT		3	0.160208		2	0.375		2	0.239198		2	0.0464853		2	0.32		2	0.0235261		2	0.0363512
sli1488	9	13509388	GCCAGACAGGTTGTGTCAAG	GTTCTCTTGCTTTTGGCGTC		2	0.263672		2	0.375		2	0.375		1	0		2	0.39875		2	0.363378		2	0.0363512
sli4003	9	13623231	TCATCGGTTTGGATGATGAC	TCAAGAGTGATCGCAGGTTG		2	0.13651		1	0		2	0.207612		1	0		1	0		2	0.325413		2	0.0713306
sli1322	9	14058288	TTGATCCACTTCCTTCAGGG	CGCAAAACGACGAAAAGAG		2	0.250212		2	0.375		2	0.375		1	0		2	0.32		2	0.35695		2	0.0363512
sli1324	9	14404856	ATTAATCGTCGGCGTTATGC	AAGGAAACCCCAAGAGAGGA		3	0.494323		2	0.375		2	0.375		1	0		2	0.277778		3	0.366685		2	0.0384468
sli1328	9	15342614	AGCTGTAGAGGAGGAAAGCG	GCCATTATCATGTTCCCCAC		2	0.489903		2	0.255		2	0.345679		1	0		2	0.32		2	0.35124		2	0.0370239
sli1490	9	15826796	AATACCATACGCCATTTCGC	GGTTGCACAAGCTTTTGGTT		2	0.25867		2	0.375		2	0.375		1	0		2	0.375		2	0.33099		2	0.0370239
sli1336	9	18491717	TGCCCTCACACAAAGAATGA	CACGCAGCCTGATTACAAGA		3	0.160075		2	0.48		3	0.364198		1	0		2	0.32		2	0.0512465		3	0.0372019
sli1493	9	18771419	TAACCATTGCAAGGAAACCC	GCTGCTCCCCATACCATACT		3	0.506496		2	0.255		3	0.50692		3	0.479179		2	0.498457		3	0.511687		3	0.4554
sli1497	9	20876005	ATAATCCGTACAAGTGGGCG	CCAAAGACTTGTGGCTTGTG		2	0.215797		2	0.375		2	0.313272		1	0		2	0.375		2	0.21875		2	0.0370239
sli1342	9	21137878	CATGGATTGCTTTGAAACCC	TTGGGGGTGTGATAAGAAGG		3	0.233186		3	0.62		3	0.364198		1	0		3	0.335		2	0.35124		2	0.0370239
sli1498	9	22109103	CCCCAACATTTTCACCCTAA	GGACCCTAAAAATGAACTAGCA		3	0.194644		2	0.375		3	0.285494		1	0		2	0.34875		2	0.135634		2	0.0186899
sli1346	9	23125992	TGGTCATGTGTTATGGTGCC	CATAGGAATCCCAATGCCAA		2	0.496884		2	0.18		2	0.49308		2	0.172336		2	0.495		2	0.35124		2	0.170879
sli1350	9	23416412	TTGCCAGTGTATCCATGTAAGC	TTGACCGTGTGAGCTAATGC		3	0.272704		2	0.32		3	0.405864		1	0		2	0.32		3	0.374256		2	0.0363512
sli1353	9	24457276	TCCCTCGTATTGACGACCTT	AAATGCAACTGGGGCATTAG		2	0.222643		2	0.48		2	0.345679		1	0		2	0.32		2	0.338585		2	0.0183471
sli1501	9	25335302	GGGTTAAAGGTTAAGGGTCATCTT	TCATGTGGGTTTCTTGTCCA		3	0.64909		3	0.611111		3	0.655709		2	0.18		3	0.57375		3	0.645938		3	0.322184
sli1503	9	27108192	GGGGATGCTATGAAATCCAG	TTCAATGGAAACATCGACCA		2	0.264144		2	0.32		2	0.375		2	0		2	0.387812		2	0.33099		2	0.0392
sli1362	9	29373667	GAAGTTCCCTCCATGCAAAA	TGCATCTGCAGCTTCTGCTA		3	0.265028		2	0.375		3	0.405864		1	0		2	0.34875		2	0.35124		2	0.0363512
sli1367	9	30971419	AGCCTTACCCGGTTGGTAGT	GTTGGCAACTGTGGTGTTTG		2	0.490831		2	0.255		2	0.424383		1	0		2	0.32		2	0.35124		2	0.0713306
sli1368	9	31114697	CGCGCGTGTATAGTCACACT	GTACTCCCATTCCCACATCG		2	0.227516		2	0.375		2	0.345679		1	0		2	0.34875		2	0.267562		2	0.0363512
sli1373	9	32475670	TTAGAACCCGTTACCCCCAT	CGATTGTTACATTGTCCCCC		3	0.139472		2	0.5		3	0.203704		1	0		2	0.375		3	0.0895078		1	0
sli1508	9	35182433	CCTTCCAAATCCTGATGAGA	ATGAGAACCCAAAAGCGATG		3	0.264946		2	0.375		3	0.405864		1	0		3	0.37125		2	0.35124		2	0.0370239
sli1377	9	35490827	TTACCTTTCCAAATGTGCCC	GACCGACTCAACAGGAGGAA		2	0.260078		2	0.375		2	0.375		1	0		2	0.375		2	0.363378		2	0.0363512
sli1512	9	38374948	CTCGCTCAAACATTACAACCA	TCCTCTTGAGTTTGAGGATGC		2	0.245982		2	0.32		2	0.375		1	0		2	0.300554		2	0.35124		2	0.0377219
sli1515	9	39021188	GGCTAGGTCCTCAACATCCA	AAAATGCCTCACATGGGCTA		3	0.218941		2	0.375		2	0.263672		1	0		2	0.34875		3	0.2558		2	0.0370239
sli1516	9	39903394	CTTGGGGTGTGGTTTCCTAA	GGAACCACATGCTCATAATTCA		2	0.27894		2	0.375		2	0.486111		1	0		2	0.375		2	0.35124		2	0.0370239
sli1520	9	41701481	CAAAAACAAACAGGAACTCGG	TGAGGTTAGGAGCTTTCCATTT		3	0.258019		2	0.401235		3	0.405864		1	0		3	0.35875		2	0.35124		2	0.0370239
sli1388	9	42589308	ACGGGTTCATCAGGAAATTG	CGATGGGTGAATCCATTGTT		2	0.243823		2	0.345679		2	0.375		1	0		2	0.32		2	0.338585		2	0.0363512
sli1391	9	43675922	AAATTGGGATTAGTCGGGCT	TGCTGCATCTCCTTGATGAC		3	0.281133		3	0.438272		2	0.46142		1	0		2	0.34875		3	0.376808		3	0.0543553
sli1522	9	44401365	ATTACAGAGCGCCTATCCGA	TGGACAATACGGAGGGAGAG		2	0.255		2	0.375		2	0.375		1	0		2	0.34875		2	0.35695		2	0.0363512
sli1395	9	47038947	ACAGGCAAGCAAAAACCATT	TGAGTGTGCAATTTCTGCTTG		2	0.130015		2	0.444444		2	0.197531		1	0		2	0.32		2	0.04875		1	0
sli1397	9	47873814	AAGGGTTAGAGCCTATGACCTACA	CCTCCTCTCATGGTAACCCA		2	0.267239		2	0.42		2	0.375		2	0.152778		2	0.386621		2	0.2828		2	0.0540123
sli1399	9	49333314	CTCCCAAGCTATGTCCGAAA	GTGTCGCGTAGGTCGAAAAT		2	0.236233		2	0.375		2	0.375		1	0		2	0.34875		2	0.293367		2	0.0363512
sli1527	9	50672358	GAGCGAGGAGGCAATAACAG	TAATCGAAATCCATGCCTCC		4	0.616083		3	0.58		4	0.709877		3	0.515		3	0.65374		4	0.599243		4	0.463018
sli1405	9	51293138	GAGTCATAGAAGCCGCCAAT	CGGTCATCCAATAACCCAAC		2	0.49446		2	0.255		2	0.345679		2	0.132653		2	0.498457		2	0.35124		2	0.0363512
sli1530	9	52407303	ATCGACGGTTCGTTAGGACA	GGGTCTTGATCGATGGTCAC		3	0.521731		3	0.62		3	0.544753		2	0.0464853		2	0.197531		2	0.267562		2	0.0363512
sli1411	9	53295116	CCAACACCCCTCACAAAATC	TCCCTCGGGTACCACAACTA		3	0.127518		2	0.18		2	0.104938		1	0		2	0.0907029		2	0.325413		2	0.0370239
sli1414	9	53917837	TTGGGGAAATCAGATAAGCG	ACCATCTTCACCGAAAACCT		2	0.214158		2	0.345679		2	0.404297		1	0		2	0.32699		2	0.202449		2	0.0407986
sli1416	9	54467047	CTTCTTGCGAACCAGTAGCC	GGATTCGAACCTGTGACCTC		3	0.252529		3	0.54		3	0.364198		2	0.132653		3	0.33875		3	0.277893		2	0.0370239
sli1418	9	55000938	GGCAAGTAGCAATATGGGGA	GGGTTGTAGGAACCATGTGTG		3	0.181997		2	0.495		3	0.328704		1	0		2	0.313272		2	0.187399		2	0.0370239
sli1420	9	55906306	GCCAATTGCAGGCCATAATA	GGTTCAACCAATCTTGCCTC		2	0.247576		2	0.375		2	0.375		1	0		2	0.300554		2	0.35124		2	0.0370239
sli1423	9	56541008	TGATGTGAACATGTCGTGGA	ATTTTGAATTGTGGTGTGCG		3	0.217703		2	0.48		3	0.37037		1	0		2	0.300554		2	0.33099		2	0.0370239
sli1428	9	57521039	AATACATTGGCCATTGGGG	TTCCGAGGTAAGGAACACCA		2	0.13137		2	0.48		2	0.239198		1	0		2	0.095		2	0.35124		2	0.0186899
sli1446	9	61408667	ATTCATCAGGAGAGAGGCGA	ATTTGAGTGGAGGGGATACG		2	0.136988		2	0.32		2	0.21875		1	0		2	0.263672		1	0		1	0
sli1460	9	64241156	TAAGGCCCCCACACATCTAA	CAGGATATCATGCTTTGGCA		2	0.154979		2	0.42		2	0.197531		1	0		2	0.099723		2	0.0867769		2	0.139551
sli1464	9	65041065	CAAGGAACATGGTGCAATGA	CTTCCAATCCTCAATTGGCT		2	0.353061		2	0.255		2	0.46142		2	0.30839		2	0.498615		2	0.165289		2	0.0739645
sli4006	9	66794180	GGAAATCCTCCGCCTTACTT	CGAGTTGCAACCTCTAGACTCA		2	0.362812		2	0.345679		2	0.49827		2	0.209751		2	0.255		2	0.24013		2	0.384088
sli1537	10	411500	CATGACCAAGGCGAGAAGTT	GCTGGAATCAGAAGCCAGAT		5	0.74114		4	0.617284		4	0.733025		4	0.725461		5	0.738227		4	0.737696		5	0.52354
sli1548	10	2617343	GCATTCCTTGAGCTTCCTTTT	CTCGCATTTGGCCATAGATT		4	0.119555		2	0.48		1	0		2	0.0464853		2	0.21875		3	0.066374		2	0.0370239
sli1566	10	8366722	GGAGTCATGTTCCAATCGCT	CTTGAATTCGGTGGTCTTGA		2	0.343083		1	0		2	0.493827		2	0.444444		2	0.18		2	0.201446		2	0.328943
sli1576	10	10791880	AAGGCTAGGAGCATTTGGGT	TTCAAGCTTCAATGGTGCTC		2	0.0104164		2	0.18		1	0		1	0		1	0		1	0		1	0
sli1578	10	11634503	GCCTCAGTACCCGATTTGAA	CCGTCAAGGTAACGACGAAT		2	0.0104164		2	0.18		1	0		1	0		1	0		1	0		1	0
sli1580	10	12213284	CCTCGATCTCCTCTCCCTCT	GTGCACGAGCAAAAGATGAA		3	0.138338		3	0.623457		3	0.212803		1	0		3	0.38625		1	0		2	0.0183471
sli1594	10	17416455	GCAATCCGAGATTGACCCTA	TTGCATCCACAGCCTGTAAC		2	0.0992297		2	0.444444		2	0.152778		1	0		2	0.21875		1	0		1	0
sli1616	10	23450899	CTTTGTTCTTGCCATCGTCA	GTTCAAGGTGCTTGGGTGTT		2	0.498047		2	0.255		1	0.104938		2	0.0464853		2	0.255		1	0		1	0
sli1622	10	24949226	AGGTGGCCACGTATTGTAGC	TATGAAGGACCGTTCCAAGC		2	0.15936		2	0.42		2	0.277778		2	0.0475907		2	0.21875		2	0.0886966		2	0.0370239
sli1624	10	25328493	GCGTACCCAATTAGTCCCAG	GCCCCATCGAGAGGAACTA		2	0.499474		2	0.277778		2	0.110727		1	0		2	0.5		2	0.04543		1	0
sli1656	10	34545868	TTTACCAGCAAGAAATGGGC	CAGCAAGTGAAAGTGGAGCA		2	0.080261		2	0.444444		1	0		1	0		2	0.18		2	0.0444215		1	0
sli1668	10	36926741	CAAACTTTGATACTTGGGCG	AATCAAAACCCCCAACCAAT		2	0.369681		1	0		2	0.493827		2	0.46401		2	0.255		2	0.201446		2	0.355796
sli1682	10	40751702	TGTTGATGCAGCAGGGTAAG	CTGAAGGCTCTTATGGTCGG		3	0.502673		3	0.549383		1	0		1	0		1	0		1	0		1	0
sli1685	10	41304734	ACCCAAGGGCTCTTCAAAAT	GCAAAAGGGACAATCATGGA		2	0.499875		2	0.493827		1	0		2	0.0475907		2	0.095		1	0		1	0
sli1698	10	44404212	TTTCGTGCACATTGACAACA	CAACCCTTGTTCCCAAGAAA		2	0.144733		2	0.345679		2	0.152778		2	0.0464853		2	0.34875		1	0		2	0.0363512
sli1714	10	48827968	GCTCGACCACTCATGCTTTT	GAGATATTCACGCCTCAGCC		2	0.0854709		2	0.493827		2	0.104938		1	0		2	0.34875		1	0		1	0
sli1731	10	52916334	TTGCTGCCTCATTGTTTAGC	TGTCATCAAAACCCAAACCA		5	0.601943		4	0.617284		5	0.705247		4	0.693878		5	0.78		4	0.31095		2	0.0713306
sli1749	10	57944362	TGGAGAAAATCATGTTGGGAG	GCCAGGTGAAAATTAAAGACCA		3	0.0997231		2	0.493827		2	0.152778		1	0		3	0.30125		1	0		1	0
sli56	10	58966172	AGTCCGGTAAAGTCCGTCCT	ATATCCTTCCCCTTCCATCG		2	0.122324		2	0.444444		2	0.104938		1	0		2	0.28875		1	0		2	0.0713306
sli1767	10	61621726	CCTCTCTGGACTTTGTTGGTG	GGCGTCTATTTGCTTTCCCT		2	0.144733		2	0.444444		2	0.197531		1	0		2	0.32		2	0.132653		1	0
sli1774	10	63045955	CGAGTCCGAGAATGTGGTTT	CCTAGGAGTGGCAAGTTTCG		2	0.203832		2	0.475309		2	0.313272		1	0		2	0.18		2	0.0444215		2	0.301783
sli1779	10	64001768	ATTCCGCAAATGAGATCTGG	ACCCCATAGCCAGCATTTTT		3	0.459582		3	0.58642		2	0.239198		2	0.209751		3	0.335		3	0.205579		2	0.431413
sli1782	10	64621086	TCCATTGTTCCATTTAGGCTG	CTTTTGGTGCAGGCTTTCTT		2	0.0657466		2	0.401235		1	0		1	0		1	0		1	0		1	0
sli1792	11	2427436	GAGAGACGAGCGAGTGAAAGA	TCGCTTGATTCTCTCCTTCC		5	0.290977		5	0.740741		3	0.438272		3	0.321995		3	0.354571		2	0.0867769		3	0.141687
sli1800	11	4618645	TGGGGGCAGAATTAAAAGTG	TCGTATCCTCGGTGAGTTGA		2	0.462548		2	0.375		2	0.401235		2	0.132653		2	0.095		2	0.35124		2	0.444444
sli1803	11	6006873	GACTTGACTTCCCAAACACCA	GGCAATCATGTAGACTCCGAA		2	0.221718		2	0.345679		2	0.104938		2	0.132653		2	0.13875		2	0.311725		2	0.0377219
sli1806	11	7159461	GTCGTCACTTTCTTTGCGGT	GGGAGGGAATCTAAACGTGG		2	0.354596		2	0.277778		2	0.345679		2	0.261621		2	0.43875		2	0.325413		2	0.265261
sli1809	11	8624494	CGGCAAAAGCATCAATATCC	TGAAGCATATAGCCCTTCCG		2	0.487402		2	0.401235		2	0.415225		2	0.172336		2	0.375		2	0.479081		2	0.485582
sli1812	11	9244022	TGTCAGAATGACAAGCAGCC	AGGTTCGATTGGAATGCAAG		2	0.496417		2	0.277778		2	0.415225		2	0.172336		2	0.42		2	0.392833		2	0.479252
sli1814	11	9735234	CGCTTGTTGCTTAGTAAAATGG	TTTCTTCCAAGTCCAACCCA		2	0.0104709		1	0		1	0		1	0		1	0		1	0		2	0.0370239
sli1816	11	10544180	TGGCCATAGAAATGGTGAGA	TGAAGGGACTTGGTCTTTGG		2	0.464351		2	0.104938		2	0.345679		2	0.132653		2	0.32		2	0.499742		2	0.499314
sli1819	11	11754980	AGAAATGTGATCCCCAATCG	GAATTGTGCAGAAGGAAGCA		2	0.457019		2	0.444444		2	0.401235		2	0.0464853		2	0.28875		2	0.499742		2	0.498457
sli1822	11	13213272	ACGATGAAATAACTTGGCGG	GCATGTTTCCAGTTCAGCAG		2	0.409127		2	0.46875		1	0		2	0.0464853		1	0		2	0.499742		2	0.5
sli1826	11	15633344	TGAAGTCCAATCCATGACCA	TCCTAAGAAGGGGCGAATTT		3	0.478729		3	0.438272		2	0.401235		2	0.0907029		3	0.395		2	0.499742		2	0.498457
sli1832	11	17698006	GAAAAGTGCCTAGGAGCACAA	ATGGTCGGGACATCAAAAAG		3	0.464736		3	0.493827		2	0.415225		2	0.0499671		2	0.300554		2	0.499742		2	0.499314
sli1834	11	18663694	TCCCTGTCCCTCATTTTCTC	TGCTCAGGAAACGGTTAAGG		3	0.48338		3	0.493827		2	0.401235		2	0.0464853		3	0.481994		2	0.499742		2	0.499829
sli1836	11	20860490	CAAGAAAGAGGCGGGTATGA	CGTTTCTCCGTTTCAGCATT		5	0.501787		5	0.746914		2	0.475309		2	0.0464853		4	0.465		2	0.5		2	0.499829
sli1839	11	21614080	CCTTTGGACTACGTCAAGATGA	TAACCTGCAAAGCCAATTCC		2	0.460034		2	0.345679		2	0.401235		2	0.0464853		2	0.34875		2	0.499742		2	0.499829
sli1841	11	22335045	TGAGGGAAATCTTGGAAGGA	CCAATATCCAACTCCACATAGC		3	0.490008		2	0.345679		2	0.401235		3	0.0918367		3	0.485		2	0.499742		3	0.534808
sli1845	11	24059082	TTGGAGGGTTTCATGATAAGGT	ATTTTTCCCAGGCAGTCCTT		2	0.45516		2	0.375		2	0.401235		2	0.0475907		2	0.28875		2	0.5		2	0.499829
sli1847	11	24757612	GGGCTTGGTTCTCTTGATGA	GATGGCACATTTCCTTGGAT		2	0.460034		2	0.277778		2	0.401235		2	0.0464853		2	0.32		2	0.499742		2	0.499829
sli1851	11	25607026	TCAGTGATCCAACCAACGAA	GGCCGTTAAGGAATCACAAA		2	0.460034		2	0.345679		2	0.401235		2	0.0464853		2	0.34875		2	0.499742		2	0.499829
sli1853	11	26051389	TGATGATTGAGGAATGGAGTTC	CCAAACTGATTTTTCCCCAA		2	0.407184		2	0.375		1	0		2	0.0475907		2	0.13875		2	0.499742		2	0.499829
sli1858	11	28490080	CTCATCGATCAACAAGGACG	GGGAACTAGGGTTTGGGAAA		4	0.427385		3	0.40625		2	0.0540123		3	0.138013		1	0		3	0.511357		2	0.523491
sli1862	11	29693099	GATCCACAAAGAAGGACCCA	CTGGTCATTCCTAGCCTCCA		2	0.45854		2	0.345679		2	0.401235		2	0.0464853		2	0.32		2	0.499742		2	0.499829
sli1864	11	30139161	AGGAAGTGTTGAAAGCCCCT	CAGATGCAACACACACACTCA		2	0.223637		2	0.444444		2	0.239198		2	0.0235261		1	0		1	0		2	0.431413
sli1866	11	30835710	CCTTTGGGTGTAGTGGCAAT	TTGGTGGTATGTGGTCTCCA		2	0.478934		2	0.255		2	0.424383		2	0.095		2	0.375		2	0.499742		2	0.491598
sli1869	11	31591212	AAGCCAATGAAGGTCTCCCT	GGGGACCTCTTGGAGATCAT		2	0.470382		2	0.255		2	0.424383		2	0.0721875		2	0.32		2	0.5		2	0.5
sli2985	11	32305623	GGTTATTTTTCCTTAGTTTTACAC	ACCCTCTTCTTATTCTTATTCTTC		3	0.470944		3	0.493827		2	0.401235		2	0.0464853		3	0.335		3	0.520919		2	0.499835
sli1873	11	33962309	CGGGTATGGGTCTCCTTAAA	ATGAAACCCACACCGAAAAG		2	0.471953		1	0		2	0.197531		1	0		2	0.265928		2	0.498967		2	0.421502
sli1875	11	34637792	GTGCAAAGTGCCAGATGCTA	CAAAGATCGGACCCCAATAA		2	0.426664		2	0.455		1	0		2	0.0499671		2	0.18		2	0.499742		2	0.499829
sli1879	11	35467378	TCATCCAGTTGTGCTGTTCA	GCGTTTGCTTCCAGTTCTTC		2	0.467092		2	0.255		2	0.424383		2	0.0475907		2	0.32		2	0.499742		2	0.5
sli1883	11	36614523	CATGCCTGAAGCGTGATAGA	TCATAATCGACGTCGGGACT		2	0.46875		2	0.375		2	0.424383		2	0.0499671		2	0.32		2	0.5		2	0.499829
sli1885	11	37656154	ATGTGTTACGCCACCCATTT	CAAAAGAGCGAATTCCAAGG		2	0.468074		2	0.255		2	0.424383		2	0.0499671		2	0.265928		2	0.5		2	0.499829
sli1886	11	37929907	CAAACTCAATGGTGCTGGAA	TGGTCTTTGATCCCACCAAT		2	0.46775		2	0.255		2	0.424383		2	0.04875		2	0.32		2	0.499742		2	0.499829
sli1889	11	38890353	TGGGTCTGGCGAGGTACTAT	AACACCCTTGGTACACTCCG		2	0.348894		2	0.48		2	0.375		2	0.0475907		2	0.095		2	0.425362		2	0.450446
sli1892	11	40142855	GACGATCCTTGGTTTTCCAC	AGAAGTGAAGCTTTGGCGAG		3	0.472909		3	0.54		2	0.424383		2	0.04875		3	0.335		2	0.499742		2	0.499829
sli1894	11	41562898	CGAGGGCAAACATTTTGATT	CCCCTCGTAAACAATAAACACC		2	0.468422		2	0.255		2	0.424383		2	0.0475907		2	0.32		2	0.499742		2	0.499829
sli1903	11	47258556	TAACAAGGCCTGTGACACCA	TAGCTGACCTCAACCGCTTT		2	0.312382		2	0.444444		2	0.424383		2	0.0464853		2	0.13875		2	0.487345		2	0.0713306
sli58	11	47333689	CAAGGAAAACTCCACTCCCA	AGAAATGCTTGGCAAACACC		2	0.410764		2	0.48		2	0.401235		2	0.214158		2	0.401235		2	0.497566		2	0.306159
sli57	11	47334584	CAAACCTCCCTTTCTTTTGC	GGCAATGGAAAAATTAGAGGC		2	0.249851		2	0.444444		1	0		2	0.0555102		1	0		2	0.495		2	0.0831758
sli38	11	49137458	CATCTGGTTTGGACCCTTGT	AAAAGTATGACGGCAGGGG		2	0.407478		2	0.444444		2	0.359862		2	0.04875		2	0.345679		2	0.491782		2	0.33358
sli3001	11	49618164	TCTAGGAACAATATAATGGGACTC	CAACTTGAAGATAATGAATGTAGA		2	0.496836		2	0.492188		2	0.437716		2	0.492188		2	0.465374		2	0.48		2	0.482422
sli2962	11	50593559	CGTCCCTGATCACTGCTAAA	GCACAGTGCCCACGTACTTA		3	0.560141		2	0.444444		2	0.401235		2	0.452098		3	0.54875		3	0.360537		2	0.456104
sli2956	11	50664868	TCCACATCAAATGCGTTTCT	TTCCAATCCTTTCCATTTCG		2	0.165677		2	0.455		2	0.375		1	0		2	0.13875		2	0.0658574		2	0.0713306
sli4005	11	52126292	TCGTATTCCTGTTGGCTGACT	CAACACAAGCTCCACAACCA		3	0.352521		3	0.592593		2	0.401235		2	0.0907029		2	0.095		2	0.46728		2	0.375
sli1927	12	208384	CGAAATGAGTATTGACCGATGA	TTGCTCCCTCCATAAGGAAA		4	0.404718		3	0.290123		3	0.550926		3	0.407029		3	0.48375		2	0.0867769		2	0.301783
sli1962	12	7212823	GAAGCAGATGATGTTTTGGCT	AGCCTTCTGCGCTTTATTCA		2	0.490637		2	0.277778		2	0.498457		2	0.485425		2	0.5		2	0.251808		2	0.491598
sli1970	12	10754442	CTTAGCTGGGGCTTGTCCTA	AAGTTAGCCCTGATGGCGT		2	0.167244		2	0.401235		2	0.345679		1	0		2	0.33241		2	0.0444215		2	0.0540123
sli1973	12	11502708	GAACCCACCTAGGGTTTCAA	TGAGGCAGGTATAGCTGAATGAC		2	0.0207231		2	0.345679		1	0		1	0		1	0		1	0		1	0
sli1984	12	15225882	ACCTTGGTGGAAGCAATGAT	TGGGTTAGGATTAGGAGAATTAGG		2	0.0359776		1	0		1	0		2	0.111961		1	0		1	0		2	0.0363512
sli2009	12	20925959	TCTTTAGCGCCTCAATCGTT	GAATGGGTTGCAAGGGTAGA		3	0.492756		2	0.277778		2	0.498457		2	0.477041		2	0.5		3	0.25749		2	0.493592
sli2011	12	21882971	AACCTTTGGTAGGGAGTCAAAA	GGTGACATGCAATCAAACCA		2	0.496454		2	0.277778		2	0.277778		1	0		2	0.33241		2	0.0444215		2	0.0713306
sli2013	12	22217050	AGCAAAGAGAATGGTTTGGG	TGAAGGAACCCTTTGAGGAA		2	0.496417		2	0.255		2	0.277778		1	0		2	0.32		2	0.0444215		2	0.0363512
sli2158	12	22762049	ACTTCCGAAAAATGAGGGCT	GGTATGGGCAGCAACCTAAA		2	0.479154		2	0.475309		2	0.498457		2	0.444444		2	0.495		2	0.495868		2	0.137174
sli2031	12	27248966	TGGCCTTAAAACTCCACGAT	GTCCCCTAATTGGTCCACAA		2	0.418739		2	0.345679		2	0.375		2	0.477041		2	0.46875		2	0.497676		2	0.137174
sli2035	12	28174521	ACCCGCAAGCAAACTACATT	AAAGGAGAGGACCGGGAAT		2	0.168038		2	0.475309		2	0.345679		1	0		2	0.375		2	0.0444215		2	0.0560281
sli2163	12	30217718	AGAATCCTAGGCCCGCTTAC	CAACCCTTTAGAAAGGTCACAA		2	0.40687		2	0.197531		2	0.375		2	0.471655		2	0.455		2	0.495673		2	0.137174
sli2169	12	33010931	ATGCCATCAGTCTAGCGGTC	CCTTCTTGGGTTGTGATTTAGC		2	0.174954		2	0.401235		2	0.345679		1	0		2	0.375		2	0.0444215		2	0.0540123
sli2048	12	34473240	ATTCGGGCTAGCTTTGTTGA	CACCAAGCATATAGAGTCCCG		3	0.499692		3	0.364198		2	0.313272		1	0		2	0.33241		2	0.0444215		2	0.0370239
sli2051	12	35837329	TAAATTTGGAGGGGTAGGGG	CCAACTTTAGGCATTGATGG		2	0.416614		2	0.197531		2	0.375		2	0.481859		2	0.46875		2	0.497676		2	0.137174
sli2174	12	38745206	GTGGGTGAACTTCAGCTCGT	TGCAAGAGCTTTTCTGGACA		2	0.496916		2	0.277778		2	0.277778		1	0		2	0.32		2	0.0444215		2	0.0363512
sli2056	12	38855927	ATTCATGGCGCATAAAGAGG	TGTGTGGAATACGGTGTCAAA		2	0.183342		2	0.401235		2	0.375		1	0		2	0.375		2	0.0444215		2	0.0883059
sli2063	12	40743425	TAGTGCGCGTTACATTCACC	CCTATTAATTTCGGGGCGAT		2	0.405581		2	0.197531		2	0.345679		2	0.471655		2	0.43875		2	0.497676		2	0.152778
sli2176	12	40838231	TTCGATAGAGGGTCGGATTG	AGATCTTGGCCCTCTCCATT		2	0.153505		2	0.444444		2	0.345679		1	0		2	0.32		2	0.0444215		2	0.0363512
sli2082	12	45311789	CCATGTCATCCTACAAGTCCG	CCCAGTTGCATTTTTGGTTC		3	0.095351		3	0.641975		2	0.345679		1	0		2	0.04875		1	0		1	0
sli2088	12	46501534	ATGGGAATTGGACCAGTACG	ACCCGATAAGCAGCCCTATT		2	0.113726		2	0.277778		2	0.0540123		2	0.0235261		2	0.265928		1	0		1	0
sli2096	12	48400782	AGGAGGATGGACATGTAACCA	GCCAAGGTCCACTAAGGGAT		2	0.220763		2	0.345679		2	0.498047		1	0		2	0.345679		2	0.022469		2	0.104938
sli2108	12	54937071	GGATTTGAGTTGGATCGGGT	TACGGCTACAGCTTTGGCTT		2	0.13651		2	0.493827		2	0.277778		1	0		2	0.32		1	0		2	0.0713306
sli2112	12	55874351	GAAGAACAAGGCAACCTCCA	ACCTACGCTTCAAGCACGTT		2	0.490008		2	0.277778		2	0.498457		2	0.481859		2	0.5		2	0.235537		2	0.491598
sli2128	12	61455760	TGTCAGCTCAAGGATGTTGC	CCTCAACCTTGGATACGCTC		2	0.499986		2	0.277778		2	0.498457		2	0.132653		2	0.33241		2	0.267562		2	0.108728
sli2131	12	62015454	AGGTCGTGAAGTCAGGAGGA	CAACTTCTGGCATCCGATTT		2	0.25867		2	0.444444		2	0.197531		2	0.0464853		2	0.300554		2	0.127066		2	0.345679
sli2132	12	62202852	TGGTTGGGGGATCAGTTAAA	TCAAAAGTGAGGGCTTTGAA		6	0.592507		3	0.493827		6	0.796296		4	0.440193		6	0.78125		5	0.509465		3	0.353224
sli2135	12	62800089	TCACAACTCCCGTTTTGAACT	CTAGAATTGTCCGGGGTTGA		2	0.232396		2	0.5		2	0.152778		2	0.0464853		2	0.095		2	0.04543		2	0.392833
Average						2.4	0.295		2.2	0.382		2.0	0.266		1.7	0.100		1.9	0.226		1.8	0.165		1.8	0.217
