# Supplementary material for: Association and Genetic Identification of Loci for Four Fruit Traits in Tomato Using InDel Markers
Source: Front Plant Sci. 2017 Jul 19;8:1269. doi: 10.3389/fpls.2017.01269 (PMC5515879; doi:10.3389/fpls.2017.01269)
Supplement: Table S3 — Information of the 56 InDel markers used for genotyping the F2 populations. [file Table3.XLS]

## Sheet: SL2.40
Table S3 Information of the 56 InDel markers used for genotyping the F2 populations.
InDel name	Chromosome	Physical position (SL2.40)	Primer sequence (5'-3')
			Forward	Reverse
sli2856	ch01	67704395	GCAACAAAAGCCTGACACAA	TTTTGGGGACAAGTTTCTGA
sli2868	ch01	70500607	GTGCAACAATGCATTTCAGA	GCAAACAAATCCACGTTTCA
sli2953	ch01	90129540	GTGTTTGCATCTCGTCTGGA	GTGTCACAATCAGCACAGCC
sli2722	ch02	34112230	ACCAGATTGATGGGGTTTGA	ACCATCCAAAGGGAACATTG
sli2741	ch02	37900143	TTGGCTAGAGTCTACCTGCTCT	AATGGGATCACCAGGACAAA
sli2751	ch02	39984183	TTTTGAATGAGACGACCCCT	CAGTGCCATAATTGCCAAGA
sli2772	ch02	44259569	CGAGTGCAAACCGGTAAAAT	CCCAGTCGTCTGACGTGTTA
sli2788	ch02	47404370	CAGCTTGTCAAGGAATGCAA	TGAAGCCAACAAGGAGTAAGAA
sli2495	ch03	16345368	ACTTGCTAGACCAAGGGGGT	TCTCCATGCAAGTTGGTCTG
sli2524	ch03	25276565	GAGGAAAAGGGCTATTCTCTTTCT	AACACAGCATCACTGGGTTG
sli2184	ch04	808145	TCTTTAGCCATAACGCCACA	GAGACGGTGTTTGATTGAGGA
sli2198	ch04	3845806	TGAATAATCGCATCTCCGAA	GGAGAAAATTTAGGGCTCCG
sli2377	ch04	53360768	GAAGAGTTGTTTCAACCCCC	CGAGTACCCCATTCACAAGC
sli2388	ch04	55504498	AAGGGATTTCCACTGACAGAA	CAAGTGGCATCAAATGGTCA
sli2416	ch04	61406781	TTTTTCGCGTTCGGTATCTA	GGACTAGGCCCAAAATTTCC
sli2425	ch04	63210561	GGCCTGGACTGTTGAATGTT	AAGGGAGGCCTGATTTCATC
sli353	ch05	2359017	ATCCTTCGTTGTTCGAATGG	CAATCTAATTCATGGTTGAGGG
sli367	ch05	5176332	ATTCCATGGCAGTTATGCTG	GCCCATATTGACGGCTCTAA
sli378	ch05	7348888	AATGCAAAGCACTCCATTCC	TTTCCCGTCTGATCTTTTGC
sli441	ch05	21219892	TGGTGGGCTGGTCTAGGATA	AATATCGGCATAGAGTGCGG
sli504	ch05	38861971	TGGCGGTCTTTACCTTCTTG	CCATGCATCACGCCTTAGTA
sli538	ch05	47290908	TGGGCTGGACACTATTCGTT	GGTGCTAATCATTACTTCCCCA
sli742	ch06	33534324	CAAACGACAAAAATGCAACC	AAACATCAAGGGGCTGTTTG
sli743	ch06	33733158	CACGTTGCTCGAACTTCTCA	TTCGCACAACCTCTATTGCT
sli744	ch06	34024097	TACCTTGGATGTGGAGAGGC	GGACATGGCAGAAGGAAAGA
sli745	ch06	34110927	GAAAGGGTAACGAAAAGCCC	TCCTTCCGAGAGTGGAGTTC
sli762	ch06	37511917	GGAGAGAAGAAGCATGTCGC	CAAAGAACCACCATTTCCGT
sli775	ch06	40230850	TGACACATGTCATTGGCCTT	TCGTCGATGACGTGTCAAAT
sli1003	ch07	58815972	TTCATGCATGTAATGTCCACC	TTGCAATAAATCCACAGGGA
sli1006	ch07	59674049	CAAACATCTTCAAGGCGACC	TGTGGAAGAAGGTGTTGCTG
sli1008	ch07	60000401	ACCACCTCCACCCATGATAG	TTCAGCATGAACTGACTGGG
sli1231	ch08	52631487	TGGGCTAAATTTGGACGAGA	TGACTTTGGCTAAATCCTTGG
sli1274	ch09	38179	ATGTTTTGCCCGTTTGAGTC	CACGTGCATGACGTAGATGTT
sli1275	ch09	408661	ACATTCAAGGTGCATTTCGT	GCGCCATTGCCAAGATATTA
sli1290	ch09	3428268	TGACTATTACTCGTGAACGGAGA	TTATTTTTGGGCTGAATGGG
sli1469	ch09	66007720	GCGACATCAAGAAAAGAGCA	GGATTTGGCGTATAACGAAAG
sli1493	ch09	18771419	TAACCATTGCAAGGAAACCC	GCTGCTCCCCATACCATACT
sli1566	ch10	8366722	GGAGTCATGTTCCAATCGCT	CTTGAATTCGGTGGTCTTGA
sli1668	ch10	36926741	CAAACTTTGATACTTGGGCG	AATCAAAACCCCCAACCAAT
sli1681	ch10	40506702	CCACCCCTCAAGAAAAAGAA	TTTTTGGGTGTTCTGGGGTA
sli1731	ch10	52916334	TTGCTGCCTCATTGTTTAGC	TGTCATCAAAACCCAAACCA
sli1779	ch10	64001768	ATTCCGCAAATGAGATCTGG	ACCCCATAGCCAGCATTTTT
sli1800	ch11	4618645	TGGGGGCAGAATTAAAAGTG	TCGTATCCTCGGTGAGTTGA
sli1845	ch11	24059082	TTGGAGGGTTTCATGATAAGGT	ATTTTTCCCAGGCAGTCCTT
sli1866	ch11	30835710	CCTTTGGGTGTAGTGGCAAT	TTGGTGGTATGTGGTCTCCA
sli1878	ch11	35286082	ATTTGAGTACACCCCACCCC	ACGTAGGTCAATGGCGTTTC
sli1891	ch11	39936621	CTTCGATATGAAGGATCGCC	CAAACCCTAGGAAGAAACCTGA
sli1896	ch11	42702291	GCGAAGAAAGAACTTGGGAA	ATAGTGGATCAAGATGCGGC
sli1900	ch11	45469157	TGTGTGATGCATGTAGGGTG	GCGTGATACCCGAGTCAATTA
sli1926	ch11	53303453	TCTCCCATTAGACCAAGCACT	AACCACTAAATCACCAAACCG
sli1958	ch12	6425452	CCTTTTTCTTTGGTGTGATGG	CCATGGATTTCCTTATCGCT
sli2009	ch12	20925959	TCTTTAGCGCCTCAATCGTT	GAATGGGTTGCAAGGGTAGA
sli2086	ch12	46113144	TTGCTCTCTTGGTCAAACCC	GTCTTTGGGATGTTGGTGCT
sli2178	ch12	50728097	TGGGTAGGCTTAATGAGGCA	TGACAGAACGTTCCGCTATG
sli2112	ch12	55874351	GAAGAACAAGGCAACCTCCA	ACCTACGCTTCAAGCACGTT
sli2143	ch12	64408532	CCTAACCCTCATTTTTCGAGTT	TCCGACGGATTGAAACATCT
