# Supplementary material for: Association and Genetic Identification of Loci for Four Fruit Traits in Tomato Using InDel Markers
Source: Front Plant Sci. 2017 Jul 19;8:1269. doi: 10.3389/fpls.2017.01269 (PMC5515879; doi:10.3389/fpls.2017.01269)
Supplement: Table S4 — Analysis of variance for soluble solid content (SSC), fruit weight (FW), sruit shape index (FSI), fruit color parameters (L, Hue, and Chroma) in 192 tomato accessions grown in 2013 and 2014. [file Table4.XLSX]

## Sheet: Sheet1
Table S4 Aanalysis of variance for soluble solid content (SSC), fruit weight (FW), sruit shape index (FSI), fruit color parameters (L, Hue, and Chroma) in 192 tomato accessions grown in 2013 and 2014.
Trait	Source	Degree of freedom	Sum of Squares	Mean Square	F Value	Pr > F
SSC	Model	380	743.129	1.9556	9.47	<.0001
	Genotype	190	661.256	3.4803	16.85	<.0001
	Year	1	8.02549	8.02549	38.85	<.0001
	Replication/Year	4	15.4571	3.86428	18.71	<.0001
	Genotype*Year	185	49.6595	0.26843	1.3	0.0105
	Error	681	140.683	0.206583
	Corrected Total	1061	883.812
FW	Model	385	3.58512e+06	9311.99	14.71	<.0001
	Genotype	191	3.31213e+06	17341	27.39	<.0001
	Year	1	11320.8	11320.8	17.88	<.0001
	Replication/Year	4	5314.19	1328.55	2.1	0.0794
	Genotype*Year	189	144156	762.731	1.2	0.0491
	Error	692	438132	633.138
	Corrected Total	1077	4.02325e+06
FSI	Model	385	76.8604	0.199637	32.92	<.0001
	Genotype	191	74.8307	0.391784	64.6	<.0001
	Year	1	0.00604048	0.00604048	1	0.3186
	Replication/Year	4	0.0307258	0.00768145	1.27	0.2817
	Genotype*Year	189	1.37586	0.00727967	1.2	0.0524
	Error	694	4.20874	0.00606447
	Corrected Total	1079	81.0692
L	Model	377	48696.4	129.168	12.53	<.0001
	Genotype	190	43017.2	226.407	21.95	<.0001
	Year	1	936.747	936.747	90.84	<.0001
	Replication/Year	4	165.142	41.2855	4	0.0032
	Genotype*Year	182	2868.93	15.7633	1.53	0.0001
	Error	619	6383.43	10.3125
	Corrected Total	996	55079.8
Hue	Model	377	205519	545.142	19.79	<.0001
	Genotype	190	192031	1010.69	36.69	<.0001
	Year	1	250.131	250.131	9.08	0.0027
	Replication/Year	4	355.947	88.9866	3.23	0.0123
	Genotype*Year	182	6677.53	36.6897	1.33	0.0065
	Error	619	17052.7	27.5487
	Corrected Total	996	222571
Chroma	Model	377	21517.7	57.076	9.28	<.0001
	Genotype	190	19341.6	101.798	16.55	<.0001
	Year	1	29.9796	29.9796	4.88	0.0276
	Replication/Year	4	56.1121	14.028	2.28	0.0593
	Genotype*Year	182	1674.73	9.20182	1.5	0.0002
	Error	619	3806.5	6.14943
	Corrected Total	996	25324.2
