# Supplementary material for: Association and Genetic Identification of Loci for Four Fruit Traits in Tomato Using InDel Markers
Source: Front Plant Sci. 2017 Jul 19;8:1269. doi: 10.3389/fpls.2017.01269 (PMC5515879; doi:10.3389/fpls.2017.01269)
Supplement: Table S5 — Annotated genes in 2 cM region around the markers associated with traits with e < 1E−10. [file Table5.XLSX]

## Sheet: Sheet1
Table S5 Annotated genes in 2 cM region around the markers assocaited with traits with e values less than 1E-10.
Marker name	Trait	Chromosome	Physical position (SL3.0) of marker	Information of annotated genes (ITAG3.10_cDNA)
				Number of genes	Gene name	Annotation
sli2868	Soluble solid content	1	81137831-81138017	190	Solyc01g073640	alcohol dehydrogenase-3,Pfam:PF13561
					Solyc01g073650	Serine/threonine-protein phosphatase (AHRD V3.3 *** A0A068ERL0_CARTI)
					Solyc01g073660	Major facilitator superfamily protein (AHRD V3.3 *** AT2G44280.4),Pfam:PF13347
					Solyc01g073670	Major facilitator superfamily protein (AHRD V3.3 *** AT3G60070.5),Pfam:PF13347
					Solyc01g073680	Lipid transfer protein (AHRD V3.3 *** A0A072TPI6_MEDTR)
					Solyc01g073690	V-type proton ATPase subunit D (AHRD V3.3 *** W9SN12_9ROSA)
					Solyc01g073695	P-loop containing nucleoside triphosphate hydrolases superfamily protein (AHRD V3.3 *** AT5G57480.1)
					Solyc01g073700	LOW QUALITY:14-3-3 protein 7 (AHRD V3.3 --* 14337_SOLLC)
					Solyc01g073710	LOW QUALITY:Calcium-binding EF hand family protein (AHRD V3.3 *** A9PCU6_POPTR)
					Solyc01g073720	LOW QUALITY:RING/U-box superfamily protein (AHRD V3.3 --* AT3G26730.8)
					Solyc01g073725	ATPase, V1 complex, subunit B protein (AHRD V3.3 --* AT4G38510.5)
					Solyc01g073730	cofactor of nitrate reductase and xanthine dehydrogenase 2 (AHRD V3.3 *** AT2G31955.5)
					Solyc01g073740	Citrate synthase (AHRD V3.3 *** M1CTV7_SOLTU)
					Solyc01g073745	GDP-mannose 3,5-epimerase 1 (AHRD V3.3 --* GME1_ORYSJ)
					Solyc01g073750	Glucan synthase-like protein (AHRD V3.3 *** G7KWP5_MEDTR)
					Solyc01g073755	Callose synthase (AHRD V3.3 *-* K7PRK8_MAIZE)
					Solyc01g073770	LOW QUALITY:PRLI-interacting factor A (AHRD V3.3 *-* Q9FUB4_ARATH)
					Solyc01g073780	LOW QUALITY:Cysteine/Histidine-rich C1 domain family protein (AHRD V3.3 *-* AT2G44380.1)
					Solyc01g073800	LOW QUALITY:Cysteine/Histidine-rich C1 domain family protein (AHRD V3.3 *** AT2G44380.1)
					Solyc01g073810	LOW QUALITY:Cysteine/Histidine-rich C1 domain family protein (AHRD V3.3 *** AT2G44380.1)
					Solyc01g073820	LOW QUALITY:Cysteine/Histidine-rich C1 domain family protein (AHRD V3.3 *** AT2G44380.1)
					Solyc01g073830	LOW QUALITY:Cysteine/Histidine-rich C1 domain family protein (AHRD V3.3 *-* AT2G27660.1)
					Solyc01g073840	LOW QUALITY:Cysteine/Histidine-rich C1 domain family protein (AHRD V3.3 *** AT2G44380.1)
					Solyc01g073850	LOW QUALITY:Cysteine/Histidine-rich C1 domain family protein (AHRD V3.3 *-* AT2G44380.1)
					Solyc01g073860	Cysteine/Histidine-rich C1 domain family protein (AHRD V3.3 *** AT2G44380.1)
					Solyc01g073870	Transposon protein, putative, CACTA, En/Spm sub-class (AHRD V3.3 *-* Q10C76_ORYSJ)
					Solyc01g073880	LOW QUALITY:Cysteine/Histidine-rich C1 domain family protein (AHRD V3.3 *** AT2G44380.1)
					Solyc01g073890	Cysteine/Histidine-rich C1 domain family protein (AHRD V3.3 *-* AT2G27660.1)
					Solyc01g073900	RING/U-box superfamily protein (AHRD V3.3 *-* AT2G44410.1)
					Solyc01g073910	homeobox leucine zipper protein (AHRD V3.3 *** AT5G06710.1)
					Solyc01g073920	Hydroxyproline-rich glycoprotein (AHRD V3.3 *** B9N6I3_POPTR)
					Solyc01g073930	N-terminal asparagine amidohydrolase family protein (AHRD V3.3 *** B9HPS4_POPTR)
					Solyc01g073940	Zinc finger transcription factor 9
					Solyc01g073950	DNA-binding bromodomain-containing protein, putative (AHRD V3.3 *** A0A061EYH0_THECC)
					Solyc01g073960	Emsy N terminus domain-containing family protein (AHRD V3.3 *** B9HPS6_POPTR)
					Solyc01g073970	Histone H3 (AHRD V3.3 *** A0A068VC55_COFCA)
					Solyc01g073980	Lysine-specific demethylase 3A (AHRD V3.3 --* A0A151TQG8_CAJCA)
					Solyc01g074010	Protein kinase superfamily protein (AHRD V3.3 *** AT2G32850.2)
					Solyc01g074020	LOW QUALITY:HIT-type Zinc finger family protein (AHRD V3.3 *** AT1G04945.4)
					Solyc01g074040	Beta-glucosidase 01 (AHRD V3.3 *** B5M9E4_SOLLC)
					Solyc01g074050	Beta-glucosidase, putative (AHRD V3.3 *-* B9REG9_RICCO)
					Solyc01g074060	Beta-glucosidase-like protein (AHRD V3.3 *-* E7EF69_CAMSI)
					Solyc01g074065	LOW QUALITY:AGAMOUS-like MADS-box protein (AHRD V3.3 --* AT5G26865.1)
					Solyc01g080950	Late embryogenesis abundant protein (AHRD V3.3 *** A0A072TZA1_MEDTR)
					Solyc01g080960	AT hook motif DNA-binding family protein (AHRD V3.3 *** G7KSI4_MEDTR)
					Solyc01g080990	SAM dependent carboxyl methyltransferase (AHRD V3.3 *** A0A118JYV8_CYNCS)
					Solyc01g081000	Phosphatase 2C family protein, putative (AHRD V3.3 *** A0A061GDE7_THECC)
					Solyc01g081010	Nucleolar GTP-binding protein 1 (AHRD V3.3 *** K4AXZ3_SOLLC)
					Solyc01g081020	Pentatricopeptide repeat-containing protein (AHRD V3.3 *** D7MAN3_ARALL)
					Solyc01g081030	SCAI-like protein (AHRD V3.3 *** A0A0M4KE35_SOLTU)
					Solyc01g081040	RING/U-box superfamily protein, putative (AHRD V3.3 *** A0A061F730_THECC)
					Solyc01g081050	D-alanine--poly(phosphoribitol) ligase subunit 1 (AHRD V1 *--- DLTA_BACSU)%3B contains Interpro domain(s) IPR000873
					Solyc01g081060	xyloglucan endotransglucosylase-hydrolase XTH5
					Solyc01g081070	Protein transport protein sec23, putative (AHRD V3.3 *** B9SKJ9_RICCO)
					Solyc01g081080	Replication factor C subunit, putative (AHRD V3.3 *-* B9T608_RICCO)
					Solyc01g081110	Pentatricopeptide repeat-containing protein (AHRD V3.3 *-* A0A118K4S4_CYNCS)
					Solyc01g081115	COMPLEX 1 LYR-like protein (AHRD V3.3 *** AT1G65032.1)
					Solyc01g081130	MLP-like protein (AHRD V3.3 *** G8DRW0_GOSBA)
					Solyc01g081140	Phototropic-responsive NPH3 family protein, putative (AHRD V3.3 *** A0A061EZT3_THECC)
					Solyc01g081150	DNA-directed RNA polymerases I, II, and III subunit rpabc3 (AHRD V3.3 *** W9RLU0_9ROSA)
					Solyc01g081160	Beta-glucosidase, putative (AHRD V3.3 *-* B9SAQ1_RICCO)
					Solyc01g081170	Beta-glucosidase, putative (AHRD V3.3 --* B9SAQ6_RICCO)
					Solyc01g081173	Beta-glucosidase, putative (AHRD V3.3 *-* B9SAQ6_RICCO)
					Solyc01g081175	Serine/threonine protein kinase (AHRD V3.3 --* F5C0G2_SOLCH)
					Solyc01g081177	Calcium-binding EF hand family protein (AHRD V3.3 *** AT1G64850.1)
					Solyc01g081200	Protein OS-9 (AHRD V3.3 *** A0A1D1ZFI5_9ARAE)
					Solyc01g081210	F-box/kelch-repeat protein SKIP25, putative (AHRD V3.3 *** G7K6R4_MEDTR)
					Solyc01g081220	Phenylalanyl-tRNA synthetase alpha chain, putative (AHRD V3.3 *-* G7JG63_MEDTR)
					Solyc01g081240	Pentatricopeptide repeat-containing protein (AHRD V3.3 *** A0A103Y130_CYNCS)
					Solyc01g081250	Glutathione s-transferase, putative (AHRD V3.3 *-* B9SPC9_RICCO)
					Solyc01g081290	Pentatricopeptide repeat-containing protein (AHRD V3.3 *** A0A103Y132_CYNCS)
					Solyc01g081293	Redox-regulatory protein FAM213A-like protein (AHRD V3.3 *** A0A0B2R8Q7_GLYSO)
					Solyc01g081297	phosphoenolpyruvate carboxylase-related kinase 2 (AHRD V3.3 *** AT1G12680.1)
					Solyc01g081300	Phosphoribosylaminoimidazole-succinocarboxamide synthase, chloroplastic (AHRD V3.3 *** PUR7_ARATH)
					Solyc01g081310	glutathione S-transferase T3
					Solyc01g081320	Pentatricopeptide repeat-containing protein, putative (AHRD V3.3 *** B9RJS7_RICCO)
					Solyc01g081325	Chaperone protein dnaJ 1 (AHRD V3.3 --* F4HWI4_ARATH)
					Solyc01g081330	Chaperone protein DNAj, putative (AHRD V3.3 *** B9RJS6_RICCO)
					Solyc01g081340	S-adenosyl-L-methionine:salicylic acid carboxyl methyltransferase 1 (AHRD V3.3 *** B5TVE1_TOBAC)
					Solyc01g081350	Eukaryotic aspartyl protease family protein (AHRD V3.3 *** AT1G64830.1)
					Solyc01g081360	LOW QUALITY:No-insensitive guanylyl cyclase iii (AHRD V3.3 --* A0A061QRD2_9CHLO)
					Solyc01g081370	Eukaryotic aspartyl protease family protein (AHRD V3.3 *** AT1G64830.1)
					Solyc01g081380	nuclear matrix protein 1
					Solyc01g081390	Glucose-6-phosphate/phosphate translocator (AHRD V3.3 *** Q6YZC3_ORYSJ)
					Solyc01g081400	B3 domain-containing protein (AHRD V3.3 *** W9RFQ0_9ROSA)
					Solyc01g081410	Major facilitator superfamily protein (AHRD V3.3 *** AT5G45275.1)
					Solyc01g081420	Serrate RNA effector molecule (AHRD V3.3 *-* A0A1D1Y9V9_9ARAE)
					Solyc01g081430	DNA replication and repair recF (AHRD V3.3 *-* A0A0B0P660_GOSAR)
					Solyc01g081440	nuclear factor 1 A-type protein (DUF1005) (AHRD V3.3 *** AT5G17640.1)
					Solyc01g081450	Glycine-rich protein A3 (AHRD V3.3 *** A0A1D1Y762_9ARAE)
					Solyc01g081455	Retrovirus-related Pol polyprotein from transposon TNT 1-94 (AHRD V3.3 *-* A0A151RDV9_CAJCA)
					Solyc01g081460	tRNA (guanine-N-7) methyltransferase (AHRD V3.3 *** AT5G17660.1)
					Solyc01g081470	2-methoxy-6-polyprenyl-1,4-benzoquinol methylase, mitochondrial (AHRD V3.3 *** K4AY39_SOLLC)
					Solyc01g081480	alpha/beta-Hydrolases superfamily protein (AHRD V3.3 *** AT5G17670.1)
					Solyc01g081490	Sigma factor (AHRD V3.3 *** A0A0G2STP3_9ROSI)
					Solyc01g081500	heterochromatin protein 1-like protein
					Solyc01g081510	3-hydroxyisobutyrate dehydrogenase, putative (AHRD V3.3 *** B9STG2_RICCO)
					Solyc01g081520	30S ribosomal S2 (AHRD V3.3 *** A0A0B0MLM4_GOSAR)
					Solyc01g081530	Annexin (AHRD V3.3 *** M1DLM8_SOLTU)
					Solyc01g081535	Basic-leucine zipper (bZIP) transcription factor family protein (AHRD V3.3 --* AT3G58120.2)
					Solyc01g081540	Myosin family protein, putative, expressed (AHRD V3.3 *** Q10CX1_ORYSJ)
					Solyc01g081545	Myosin (AHRD V3.3 *-* W6A1M7_MAIZE)
					Solyc01g081560	LOW QUALITY:Pentatricopeptide repeat-containing protein (AHRD V3.3 *** A0A199UML1_ANACO)
					Solyc01g081570	carboxyl-terminal peptidase (DUF239) (AHRD V3.3 *** AT2G44210.1)
					Solyc01g081580	LOW QUALITY:Non-specific lipid-transfer protein (AHRD V3.3 *** A0A068UGG0_COFCA)
					Solyc01g081590	Non-specific lipid-transfer protein (AHRD V3.3 *** A0A059B8S7_EUCGR)
					Solyc01g081600	Non-specific lipid-transfer protein (AHRD V3.3 *** K4AY52_SOLLC)
					Solyc01g081610	Beta-hexosaminidase (AHRD V3.3 *** D3TI69_SOLLC)
					Solyc01g081620	Vacuolar protein sorting-associated protein 62 (AHRD V3.3 *** A0A103Y146_CYNCS)
					Solyc01g081630	UPSTREAM OF FLC protein (DUF966) (AHRD V3.3 *** AT1G05577.1)
					Solyc01g081640	DUF936 family protein (AHRD V3.3 *** A2Q3C0_MEDTR)
					Solyc01g086640	LOW QUALITY:O-fucosyltransferase family protein (AHRD V3.3 *** AT2G44500.1)
					Solyc01g086650	Siroheme synthase (AHRD V3.3 *** W8SGE9_TOBAC)
					Solyc01g086660	LOW QUALITY:agenet domain protein (DOMAIN OF UNKNOWN FUNCTION 724 2) (AHRD V3.3 --* AT1G11420.1)
					Solyc01g086670	LOW QUALITY:Expressed protein-RZ53 (AHRD V3.3 --* E0CW61_9ORYZ)
					Solyc01g086680	glutathione S-transferase T1
					Solyc01g086690	LOW QUALITY:Sister chromatid cohesion 1 protein 3 (AHRD V3.3 *** W9R9I5_9ROSA)
					Solyc01g086700	C2 calcium/lipid-binding and GRAM domain protein (AHRD V3.3 *** A0A072TGP1_MEDTR)
					Solyc01g086710	DNA-directed RNA polymerase subunit beta (AHRD V3.3 *** K4AY64_SOLLC)
					Solyc01g086720	C2 domain-containing family protein (AHRD V3.3 *** B9GFS0_POPTR)
					Solyc01g086730	magnesium transporter, putative (DUF803) (AHRD V3.3 *** AT3G26670.4)
					Solyc01g086740	DnaJ-like protein (AHRD V3.3 *** C4T7Z2_TOBAC)
					Solyc01g086745	Dihydroneopterin aldolase (AHRD V3.3 --* AT3G21730.1)
					Solyc01g086750	Clustered mitochondria protein homolog (AHRD V3.3 *** K4AY68_SOLLC)
					Solyc01g086755	LOW QUALITY:Polyprotein, putative (AHRD V3.3 *-* Q0KIN7_SOLDE)
					Solyc01g086760	Histone H3 (AHRD V3.3 *** H3_VOLCA)
					Solyc01g086770	LOW QUALITY:Sugar transporter (AHRD V3.3 *** A0A072TJ95_MEDTR)
					Solyc01g086780	LOW QUALITY:Flavonoid 3',5'-hydroxylase (AHRD V3.3 --* M8AS23_AEGTA)
					Solyc01g086790	LOW QUALITY:Lysine-specific demethylase 3A (AHRD V3.3 --* A0A151TQG8_CAJCA)
					Solyc01g086800	Histone H3 (AHRD V3.3 *** H3_VOLCA)
					Solyc01g086810	NBS-LRR disease resistance protein (AHRD V3.3 *** G7IVT3_MEDTR)
					Solyc01g086820	Histone H3 (AHRD V3.3 *** A0A068VC55_COFCA)
					Solyc01g086830	Protease inhibitor/seed storage/lipid transfer protein family protein (AHRD V1 **** D7L6K8_ARALY)%3B contains Interpro domain(s) IPR003612
					Solyc01g086840	Thaumatin-like protein (AHRD V1 ***- Q5DWG1_CRYJA)%3B contains Interpro domain(s) IPR001938
					Solyc01g086845	DNA-directed RNA polymerase subunit alpha (AHRD V3.3 --* RPOA_HUPLU)
					Solyc01g086850	Ras-related protein RGP1 (AHRD V3.3 *** RLGP1_ORYSJ)
					Solyc01g086860	DUF3128 family protein (AHRD V3.3 *** G7J0G9_MEDTR)
					Solyc01g086870	bHLH transcription factor 076
					Solyc01g086880	NAD(P)H-quinone oxidoreductase subunit I, chloroplastic (AHRD V3.3 *-* NDHI_TRIBB)
					Solyc01g086890	G-patch domain-containing protein (AHRD V3.3 *** A0A103XTL2_CYNCS)
					Solyc01g086893	CBL-interacting protein kinase 9 (AHRD V3.3 --* AT1G01140.2)
					Solyc01g086895	Potassium transporter (AHRD V3.3 --* A0A0D3GJS3_9ORYZ)
					Solyc01g086897	RNA-directed DNA polymerase (reverse transcriptase)-related family protein (AHRD V3.3 --* AT3G24255.1)
					Solyc01g086900	tRNA (cytidine(34)-2'-O)-methyltransferase (AHRD V3.3 *** AT5G26880.1)
					Solyc01g086920	Leucine-rich repeat receptor-like protein kinase family (AHRD V3.3 *** A0A0K9PVU5_ZOSMR)
					Solyc01g086925	40S ribosomal protein S16 (AHRD V3.3 --* RS16_LUPPO)
					Solyc01g086930	GAMMA RESPONSE 1 family protein (AHRD V3.3 *** B9GFQ6_POPTR)
					Solyc01g086950	SWIB/MDM2 and Plus-3 and GYF domain-containing protein (AHRD V3.3 *** AT5G08430.2)
					Solyc01g086953	LOW QUALITY:RNA-directed DNA polymerase (reverse transcriptase)-related family protein (AHRD V3.3 *-* AT3G24255.5)
					Solyc01g086957	GYF domain protein (AHRD V3.3 *-* A0A072UAG4_MEDTR)
					Solyc01g086960	Zinc finger A20 and AN1 domain-containing stress-associated protein (AHRD V3.3 *** A0A0K9Q649_ZOSMR)
					Solyc01g086970	A20/AN1 zinc finger protein SAP4
					Solyc01g086980	RNA binding family protein, putative (AHRD V3.3 *** A0A061DVK1_THECC)
					Solyc01g086990	Pre-mRNA-splicing factor SYF1 (AHRD V3.3 *** A0A0B0P9F3_GOSAR)
					Solyc01g086995	Carbohydrate esterase plant-like protein (AHRD V3.3 *** G7J707_MEDTR)
					Solyc01g087000	Leucine-rich repeat receptor protein kinase EXS (AHRD V3.3 --* M8BQ53_AEGTA)
					Solyc01g087003	Pentatricopeptide repeat protein (AHRD V3.3 *-* A0A1B3IPW0_CAPAN)
					Solyc01g087007	Pentatricopeptide repeat (PPR) superfamily protein (AHRD V3.3 *-* AT1G63080.3)
					Solyc01g087010	Carbohydrate esterase plant-like protein (AHRD V3.3 *** G7I2A7_MEDTR)
					Solyc01g087015	Retrovirus-related Pol polyprotein from transposon TNT 1-94 (AHRD V3.3 *-* A0A151TG49_CAJCA)
					Solyc01g087020	LOW QUALITY:Transmembrane protein, putative (AHRD V3.3 *** G7IZE0_MEDTR)
					Solyc01g087030	Zinc finger transcription factor 10
					Solyc01g087035	asparagine synthetase 2 (AHRD V3.3 --* AT5G65010.2)
					Solyc01g087040	PsbP-like (AHRD V3.3 *** A0A0U9HL69_KLEFL)
					Solyc01g087050	Protein TRANSPARENT TESTA 1 (AHRD V3.3 *** A0A0B2QDT4_GLYSO)
					Solyc01g087060	E3 ubiquitin ligase BIG brother, putative (AHRD V3.3 *-* G7LDM4_MEDTR)
					Solyc01g087070	ADP,ATP carrier protein, mitochondrial (AHRD V3.3 *** ADT1_SOLTU)
					Solyc01g087080	interferon-activable protein (AHRD V3.3 *** AT3G52110.2)
					Solyc01g087090	beta glucosidase 8 (AHRD V3.3 --* AT3G62750.1)
					Solyc01g087095	Telomerase reverse transcriptase (AHRD V3.3 *** F4YIN0_TOBAC)
					Solyc01g087120	F1-ATP synthase delta subunit (AHRD V3.3 *** Q9SXX1_IPOBA)
					Solyc01g087130	R2R3MYB transcription factor 47
					Solyc01g087140	Late embryogenesis abundant protein (AHRD V3.3 *** G7II20_MEDTR)
					Solyc01g087150	Protein DETOXIFICATION (AHRD V3.3 *** K4AYA6_SOLLC)
					Solyc01g087160	Tetratricopeptide repeat (TPR)-like superfamily protein (AHRD V3.3 --* AT1G80880.3)
					Solyc01g087170	Zinc finger transcription factor 11
					Solyc01g087180	Microspore-specific promoter 2, putative (AHRD V3.3 --* A0A061G480_THECC)
					Solyc01g087190	Chaperonin-like RbcX protein (AHRD V3.3 *** G7J266_MEDTR)
					Solyc01g087200	Disease resistance protein (AHRD V3.3 *** A0A118JXS4_CYNCS)
					Solyc01g087210	Cellulose synthase family protein (AHRD V3.3 *** AT5G05170.1)
					Solyc01g087230	mediator of RNA polymerase II transcription subunit (AHRD V3.3 *** AT3G09180.3)
					Solyc01g087235	S-adenosyl-L-methionine-dependent methyltransferases superfamily protein (AHRD V3.3 --* AT2G34300.3)
					Solyc01g087240	nuclear transcription factor Y subunit A-9
					Solyc01g087250	carotenoid cleavage dioxygenase 1A
					Solyc01g087260	carotenoid cleavage dioxygenase 1B
					Solyc01g087270	Carotenoid cleavage dioxygenase (AHRD V3.3 *-* A0A166HYX6_DAUCA)
					Solyc01g087280	Pectin lyase-like superfamily protein (AHRD V3.3 *** AT3G07970.1)
					Solyc01g087290	tRNA-dihydrouridine synthase (AHRD V3.3 *** A0A0V0I8M3_SOLCH)
					Solyc01g087300	tRNA-dihydrouridine synthase
					Solyc01g087320	PHD finger family protein (AHRD V3.3 *-* AT3G08020.1)
sli3316	Soluble solid content, Chroma	4	54955161-54955281	166	Solyc04g056310	Myb transcription factor (AHRD V3.3 *-* A0A072V9U0_MEDTR)
					Solyc04g056320	Protein SENSITIVE TO PROTON RHIZOTOXICITY 1 (AHRD V3.3 *** W9QND6_9ROSA)
					Solyc04g056330	AIG2-like (Avirulence induced protein) family protein (AHRD V3.3 *** G7KF20_MEDTR)
					Solyc04g056340	Tyrosine phosphatase family protein (AHRD V3.3 *** AT3G02800.1)
					Solyc04g056350	zinc finger (C2H2 type) family protein (AHRD V3.3 *** AT3G02790.1)
					Solyc04g056360	WRKY transcription factor 36
					Solyc04g056370	Pentatricopeptide repeat-containing protein (AHRD V3.3 *** A0A199UHC2_ANACO)
					Solyc04g056380	Seipin (AHRD V3.3 *** A0A0B0N0V2_GOSAR)
					Solyc04g056390	isopentenyl diphosphate isomerase
					Solyc04g056410	DNA repair/recombination protein (AHRD V3.3 *** AT3G19210.1)
					Solyc04g056420	Peroxidase (AHRD V3.3 *** K4CEY0_SOLLC)
					Solyc04g056430	basic leucine zipper/W2 domain protein (AHRD V3.3 *** AT1G06010.1)
					Solyc04g056440	Cyclopropane-fatty-acyl-phospholipid synthase (AHRD V3.3 *-* AT3G23530.1)
					Solyc04g056450	Cyclopropane-fatty-acyl-phospholipid synthase (AHRD V3.3 *** AT3G23510.1)
					Solyc04g056453	Retrovirus-related Pol polyprotein from transposon TNT 1-94 (AHRD V3.3 *-* A0A151SSW9_CAJCA)
					Solyc04g056457	BZIP transcription factor family protein (AHRD V3.3 *** B9IHM4_POPTR)
					Solyc04g056470	BZIP transcription factor family protein (AHRD V3.3 *-* B9IHM4_POPTR)
					Solyc04g056480	26S proteasome non-ATPase regulatory subunit 3 (AHRD V3.3 --* A0A072V347_MEDTR)
					Solyc04g056490	BZIP transcription factor family protein (AHRD V3.3 *-* B9IHM4_POPTR)
					Solyc04g056491	E3 ubiquitin-protein ligase CHIP (AHRD V3.3 *-* A0A199VLN1_ANACO)
					Solyc04g056492	S-locus lectin protein kinase family protein (AHRD V3.3 --* AT1G11410.4)
					Solyc04g056493	F-box/RNI-like superfamily protein (AHRD V3.3 --* AT5G38396.1)
					Solyc04g056494	BZIP transcription factor family protein (AHRD V3.3 *-* B9IHM4_POPTR)
					Solyc04g056495	Retrovirus-related Pol polyprotein from transposon TNT 1-94 (AHRD V3.3 *-* A0A151T5P9_CAJCA)
					Solyc04g056496	TGACG-sequence-specific DNA-binding protein TGA-1B (AHRD V3.3 *** TGA1B_TOBAC)
					Solyc04g056497	BZIP transcription factor family protein (AHRD V3.3 *-* B9IHM4_POPTR)
					Solyc04g056498	Pyridoxamine 5'-phosphate oxidase family protein (AHRD V3.3 --* AT2G04690.5)
					Solyc04g056500	Tubulin beta chain (AHRD V3.3 *-* V4U7G6_9ROSI)
					Solyc04g056503	Tubulin beta chain (AHRD V3.3 *-* TBB_HORVU)
					Solyc04g056505	P-loop containing nucleoside triphosphate hydrolases superfamily protein (AHRD V3.3 --* AT5G06670.8)
					Solyc04g056507	BZIP transcription factor family protein (AHRD V3.3 --* B9IHM4_POPTR)
					Solyc04g056520	Vacuolar iron transporter (VIT) family protein (AHRD V3.3 --* AT3G25190.1)
					Solyc04g056530	L18 ribosomal protein Heart Stopper (AHRD V3.3 *** A0A0I9RJ77_TOBAC)
					Solyc04g056540	Riboflavin biosynthesis RibD (AHRD V3.3 *** A0A0B0NJC0_GOSAR)
					Solyc04g056560	Protein phosphatase-2c, putative (AHRD V3.3 *** B9RM68_RICCO)
					Solyc04g056570	Disease resistance protein (TIR-NBS-LRR class), putative (AHRD V3.3 *** Q2HUD1_MEDTR)
					Solyc04g056580	AT1G65230-like protein (AHRD V3.3 *** A0A097PRZ6_SOLLC)
					Solyc04g056590	Eukaryotic aspartyl protease family protein (AHRD V3.3 *** AT3G02740.1)
					Solyc04g056600	Na+/H+ antiporter 2
					Solyc04g056610	Isopentenyl-diphosphate delta-isomerase (AHRD V3.3 *** A0A0B0PDY5_GOSAR)
					Solyc04g056620	Auxin Efflux Facilitator 10
					Solyc04g056630	CBS domain-containing family protein (AHRD V3.3 *** B9N159_POPTR)
					Solyc04g056640	Leucine rich repeat receptor like protein CLAVATA2 (AHRD V3.3 *** F8WS85_SOLLC)
					Solyc04g056650	ABC transporter family protein (AHRD V3.3 *** A0A097P9U3_HEVBR)
					Solyc04g056660	LOW QUALITY:beta-D-xylosidase 4 (AHRD V3.3 --* AT5G64570.3)
					Solyc04g056680	F-box protein PP2 (AHRD V3.3 *** A0A059PC27_CICAR)
					Solyc04g056700	LOW QUALITY:Pleiotropic drug resistance ABC transporter (AHRD V3.3 --* W0TSU1_ACAMN)
					Solyc04g056705	Retrovirus-related Pol polyprotein from transposon TNT 1-94 (AHRD V3.3 *-* A0A151TVS9_CAJCA)
					Solyc04g056710	F-box family protein (AHRD V3.3 *-* AT2G02240.1)
					Solyc04g056730	Disease resistance protein (CC-NBS-LRR class) family (AHRD V3.3 --* AT5G63020.1)
					Solyc04g056735	F-box family protein (AHRD V3.3 *** A0A061EJY2_THECC)
					Solyc04g056740	LOW QUALITY:MADS-box transcription factor family protein (AHRD V3.3 *** AT4G36590.1)
					Solyc04g056741	Cytochrome P450 (AHRD V3.3 *-* Q9AVQ2_SOLTU)
					Solyc04g056742	Cytochrome P450 (AHRD V3.3 *-* Q9AVQ2_SOLTU)
					Solyc04g056743	Cytochrome P450 (AHRD V3.3 *-* Q9AVQ2_SOLTU)
					Solyc04g056744	Cytochrome P450 (AHRD V3.3 *-* Q9AVQ2_SOLTU)
					Solyc04g056745	Agenet domain-containing protein / bromo-adjacent domain-containing protein, putative (AHRD V3.3 *-* A0A061F581_THECC)
					Solyc04g056746	Pentatricopeptide repeat-containing protein, putative (AHRD V3.3 *** B9SM34_RICCO)
					Solyc04g056748	BED zinc finger,hAT family dimerization domain, putative (AHRD V3.3 *-* A0A061FD65_THECC)
					Solyc04g057780	ENHANCED DISEASE RESISTANCE 2 (AHRD V3.3 --* AT4G19040.3)
					Solyc04g057783	BED zinc finger,hAT family dimerization domain (AHRD V3.3 --* A0A061G8Z6_THECC)
					Solyc04g057787	BED zinc finger,hAT family dimerization domain, putative (AHRD V3.3 *-* A0A061FD65_THECC)
					Solyc04g057830	LOW QUALITY:DUF4228 domain protein (AHRD V3.3 *** G7K362_MEDTR)
					Solyc04g057840	LOW QUALITY:Pvr4 (AHRD V3.3 *-* A0A1D5AHY8_CAPAN)
					Solyc04g057850	LOW QUALITY:Pvr4 (AHRD V3.3 *-* A0A1D5AHY8_CAPAN)
					Solyc04g057860	60S ribosomal protein L27 (AHRD V3.3 *** A0A0V0HNB9_SOLCH)
					Solyc04g057870	plastid transcriptionally active 6 (AHRD V3.3 *** AT1G21600.2)
					Solyc04g057880	Histone-lysine N-methyltransferase (AHRD V3.3 *-* A0A0K9NPD3_ZOSMR)
					Solyc04g057885	WRKY DNA-binding protein 11 (AHRD V3.3 --* AT4G31550.2)
					Solyc04g057890	ganglioside-induced differentiation-associated protein 1
					Solyc04g057895	phytochrome A (AHRD V3.3 --* AT1G09570.3)
					Solyc04g057900	LOW QUALITY:Protein yippee-like (AHRD V3.3 *** K4C9V4_SOLLC)
					Solyc04g057910	Yippee family putative zinc-binding protein (AHRD V3.3 --* AT2G40110.4)
					Solyc04g057920	LOW QUALITY:Protein yippee-like (AHRD V3.3 *** K4C9V4_SOLLC)
					Solyc04g057930	Kinase family protein (AHRD V3.3 *** B9H7J5_POPTR)
					Solyc04g057940	Transducin/WD40 repeat-like superfamily protein (AHRD V3.3 *** A0A061EZ85_THECC)
					Solyc04g057950	F-box family protein (AHRD V3.3 *** B9GFH4_POPTR)
					Solyc04g057960	Peroxisome biogenesis protein 1 (AHRD V3.3 *** A0A061GC53_THECC)
					Solyc04g057970	ATPase, V1 complex, subunit B protein (AHRD V3.3 --* AT4G38510.5)
					Solyc04g057980	Orange Ripening
					Solyc04g057990	Zinc finger transcription factor 33
					Solyc04g057993	30S ribosomal protein S8, putative (AHRD V3.3 *-* B9SR47_RICCO)
					Solyc04g057997	30S ribosomal protein S8, putative (AHRD V3.3 *-* B9SR47_RICCO)
					Solyc04g058000	Laccase (AHRD V3.3 *-* F6HJA9_VITVI)
					Solyc04g058010	PTB domain engulfment adapter (AHRD V3.3 --* AT2G04790.9)
					Solyc04g058030	carboxyl-terminal proteinase-like protein, putative (DUF239) (AHRD V3.3 --* AT5G46810.1)
					Solyc04g058040	Laccase (AHRD V3.3 *** K4DG13_SOLLC)
					Solyc04g058045	Retrovirus-related Pol polyprotein from transposon TNT 1-94 (AHRD V3.3 *-* A0A151RDV9_CAJCA)
					Solyc04g058060	carboxyl-terminal peptidase (DUF239) (AHRD V3.3 *** AT5G18460.1)
					Solyc04g058065	UDP-sugar pyrophosphorylase (AHRD V3.3 *** USP_CUCME)
					Solyc04g058080	Glucan endo-1,3-beta-glucosidase, putative (AHRD V3.3 *-* B9RKF7_RICCO)
					Solyc04g058090	Phosphoribosylformylglycinamidine cyclo-ligase (AHRD V3.3 *** A0A061DT32_THECC)
					Solyc04g058100	Metallothionein-like protein type 2 (AHRD V3.3 *** MT2X_SOLLC)
					Solyc04g058110	Serine/threonine-protein kinase (AHRD V3.3 *** M1CVM1_SOLTU)
					Solyc04g058120	LOW QUALITY:Cysteine synthase (AHRD V3.3 *-* F6I0J6_VITVI)
					Solyc04g058130	calcium-dependent protein kinase 29 (AHRD V3.3 --* AT1G76040.4)
					Solyc04g058140	GTPase obg (AHRD V3.3 *** A0A1D1XZG9_9ARAE)
					Solyc04g058150	Metallothionein-like protein (AHRD V3.3 *** A8DUB1_SOLLC)
					Solyc04g058160	Calcium-binding protein (AHRD V3.3 *** A0A1B0WUT3_SOLHA)
					Solyc04g058170	Calcium-binding protein (AHRD V3.3 *** A0A1B0WUT3_SOLHA)
					Solyc04g058180	S-adenosyl-L-methionine-dependent methyltransferases superfamily protein (AHRD V3.3 *** AT1G77260.1)
					Solyc04g058190	PHD finger family protein (AHRD V3.3 *** B9GTY7_POPTR)
					Solyc04g058200	Tetratricopeptide repeat-like superfamily protein (AHRD V3.3 *** A0A061FHS4_THECC)
					Solyc04g063200	LOW QUALITY:PH01B035L11.21 protein (AHRD V3.3 --* L0P1Q5_9POAL)
					Solyc04g063210	Caffeoyl-CoA O-methyltransferase (AHRD V3.3 *** CAMT_MESCR)
					Solyc04g063220	LOW QUALITY:NAD(P)H-quinone oxidoreductase subunit 1, chloroplastic (AHRD V3.3 --* NU1C_MARPO)
					Solyc04g063230	S-adenosyl-L-methionine-dependent methyltransferases superfamily protein (AHRD V3.3 *** AT5G64030.1)
					Solyc04g063240	STAY-GREEN-like protein (AHRD V3.3 *** AT1G44000.1)
					Solyc04g063245	Cytochrome P450 (AHRD V3.3 *** Q9M7M3_CAPAN)
					Solyc04g063270	Pentatricopeptide repeat-containing family protein (AHRD V3.3 *** B9IJY6_POPTR)
					Solyc04g063280	ENTH/VHS/GAT family protein (AHRD V3.3 *** A0A072V220_MEDTR)
					Solyc04g063290	40S ribosomal protein S2 (AHRD V3.3 *** K7WJZ4_SOLTU)
					Solyc04g063300	Pentatricopeptide repeat-containing protein, putative (AHRD V3.3 *** B9SVS3_RICCO)
					Solyc04g063310	LOW QUALITY:RNA-binding protein-like protein (AHRD V3.3 --* AT4G28990.2)
					Solyc04g063320	Acyl-CoA N-acyltransferase with RING/FYVE/PHD-type zinc finger domain-containing protein (AHRD V3.3 --* AT3G53680.2)
					Solyc04g063330	LOW QUALITY:with no lysine (K) kinase 5 (AHRD V3.3 --* AT3G51630.2)
					Solyc04g063340	Pentatricopeptide repeat-containing family protein (AHRD V3.3 *** B9H7L3_POPTR)
					Solyc04g063345	Ribulose bisphosphate carboxylase large chain (AHRD V3.3 --* RBL_PHUST)
					Solyc04g063350	Pyruvate dehydrogenase E1 component subunit alpha (AHRD V3.3 *** A0A178WNY2_ARATH)
					Solyc04g063360	ATP-dependent zinc metalloprotease FTSH (AHRD V3.3 *** W9S040_9ROSA)
					Solyc04g063370	Receptor-like kinase (AHRD V3.3 *** A0A072V0S7_MEDTR)
					Solyc04g063380	F-box family protein (AHRD V3.3 *** B9H7L8_POPTR)
					Solyc04g063390	Chaperone protein dnaJ, putative (AHRD V3.3 *** B9S2N8_RICCO)
					Solyc04g063400	F-box protein (AHRD V3.3 *** A0A0P0CKG2_CITMA)
					Solyc04g063410	F-box family protein (AHRD V3.3 --* AT5G62510.1)
					Solyc04g063420	LOW QUALITY:chromosome-partitioning protein, putative (DUF639) (AHRD V3.3 --* AT1G71240.3)
					Solyc04g063430	F-box protein (AHRD V3.3 *** W9RCB4_9ROSA)
					Solyc04g063440	F-box protein (AHRD V3.3 *** A0A0P0CKG2_CITMA)
					Solyc04g064440	F-box protein (AHRD V3.3 *** A0A0P0CKG2_CITMA)
					Solyc04g064450	LOW QUALITY:F-box protein (AHRD V3.3 --* A0A0P0CKG2_CITMA)
					Solyc04g064460	LOW QUALITY:S-locus F-box protein type-4 (AHRD V3.3 --* A0A075TS00_SOLCI)
					Solyc04g064470	Squamosa promoter-binding-like protein (AHRD V3.3 *-* A0A072V7X4_MEDTR)
					Solyc04g064480	F-box family protein (AHRD V3.3 --* AT1G19160.1)
					Solyc04g064490	Hexosyltransferase (AHRD V3.3 *** K4BT40_SOLLC)
					Solyc04g064500	Protein phosphatase 2C family protein (AHRD V3.3 *** AT1G43900.1)
					Solyc04g064510	GTP-binding family protein (AHRD V3.3 *** B9HES5_POPTR)
					Solyc04g064520	Transmembrane protein, putative (AHRD V3.3 *** G7LHG7_MEDTR)
					Solyc04g064530	LOW QUALITY:Transmembrane protein, putative (AHRD V3.3 *** A0A072V150_MEDTR)
					Solyc04g064540	R2R3MYB transcription factor 115
					Solyc04g064550	gras6
					Solyc04g064560	Small RNA degrading nuclease (AHRD V3.3 *** A0A072VFB2_MEDTR)
					Solyc04g064570	Ribosome maturation SBDS (AHRD V3.3 *** A0A0B0ME10_GOSAR)
					Solyc04g064590	MAP kinase kinase kinase 33
					Solyc04g064600	Structural maintenance of chromosomes protein (AHRD V3.3 --* V4NTQ4_EUTSA)
					Solyc04g064610	Bidirectional sugar transporter SWEET (AHRD V3.3 *** K4BT52_SOLLC)
					Solyc04g064620	Bidirectional sugar transporter SWEET (AHRD V3.3 *** K4BT53_SOLLC)
					Solyc04g064630	Bidirectional sugar transporter SWEET (AHRD V3.3 *** K4BT54_SOLLC)
					Solyc04g064640	Bidirectional sugar transporter SWEET (AHRD V3.3 *** K4BT55_SOLLC)
					Solyc04g064650	Pentatricopeptide repeat-containing protein (AHRD V3.3 *** A0A103XXL8_CYNCS)
					Solyc04g064660	Pentatricopeptide repeat superfamily protein (AHRD V3.3 *** A0A061FIV2_THECC)
					Solyc04g064670	Photosystem II reaction center PsbP family protein (AHRD V3.3 *-* A0A0F7GXL4_9ROSI)
					Solyc04g064690	Peroxidase (AHRD V3.3 *** K4BT60_SOLLC)
					Solyc04g064700	Transcription elongation factor SPT5 (AHRD V3.3 *** K4BT61_SOLLC)
					Solyc04g064705	LOW QUALITY:Maturase K (AHRD V3.3 --* Q7YM20_9MAGN)
					Solyc04g064710	Alcohol dehydrogenase (AHRD V3.3 *** Q42953_TOBAC)
					Solyc04g064720	Maltose excess protein 1 (AHRD V3.3 *** A0A0C5DIX1_CAMSI)
					Solyc04g064730	Leucine-rich repeat (LRR) family protein (AHRD V3.3 --* AT1G80080.1)
					Solyc04g064740	TRICHOME BIREFRINGENCE-LIKE 7 (AHRD V3.3 *** AT1G48880.1)
					Solyc04g064750	Pentatricopeptide repeat superfamily protein (AHRD V3.3 *** A0A061FHU2_THECC)
					Solyc04g064760	Carboxypeptidase (AHRD V3.3 *** K4BT67_SOLLC)
					Solyc04g064763	Zinc finger CCCH domain-containing protein 38 (AHRD V3.3 *** W9QM16_9ROSA)
					Solyc04g064765	exostosin family protein (AHRD V3.3 --* AT3G57630.3)
					Solyc04g064767	LOW QUALITY:Retrovirus-related Pol polyprotein from transposon TNT 1-94 (AHRD V3.3 *-* POLX_TOBAC)
					Solyc04g064790	Hexosyltransferase (AHRD V3.3 *** K4BT70_SOLLC)
					Solyc04g083140	Cytochrome P450 (AHRD V3.3 *** Q9AVQ2_SOLTU)
					Solyc04g083150	Cytochrome P450 (AHRD V3.3 *** Q75W19_PANGI)
sli761	Soluble solid content	6	41051340-41051522	259	Solyc06g063230	WD repeat-containing protein 49 isoform 1 (AHRD V3.3 *** A0A061G8I2_THECC)
					Solyc06g063240	O-fucosyltransferase family protein (AHRD V3.3 *** AT1G51630.1)
					Solyc06g063250	Metal tolerance protein C4 (AHRD V3.3 *** X5D917_TOBAC)
					Solyc06g063260	alpha-1,2-Mannosidase (AHRD V3.3 *** K4C757_SOLLC)
					Solyc06g063270	Ubiquitin carboxyl-terminal hydrolase family protein (AHRD V3.3 *** AT4G33495.1)
					Solyc06g063280	LOW QUALITY:Zinc finger family protein (AHRD V3.3 *** B9HV28_POPTR)
					Solyc06g063290	Pyridoxamine 5'-phosphate oxidase-related, FMN-binding (AHRD V3.3 *** A0A0K9NPW0_ZOSMR)
					Solyc06g063295	F-box/kelch-repeat protein (AHRD V3.3 *** A0A0B2P9A5_GLYSO)
					Solyc06g063300	Plastid-lipid associated protein PAP / fibrillin family protein (AHRD V3.3 -** AT2G42130.5)
					Solyc06g063305	Maturase K (AHRD V3.3 --* W8T6W3_9ROSI)
					Solyc06g063310	Fiber protein Fb15 (AHRD V3.3 *** K7WJQ5_SOLTU)
					Solyc06g063320	Serine/arginine repetitive matrix protein 2, putative isoform 1 (AHRD V3.3 *-* A0A061G9S9_THECC)
					Solyc06g063330	vacuolar ATP synthase subunit A (AHRD V3.3 *** AT1G78900.2)
					Solyc06g063340	DUF1666 family protein (DUF1666) (AHRD V3.3 *** AT3G20260.1)
					Solyc06g063345	Reticulon family protein (AHRD V3.3 *** AT1G78895.1)
					Solyc06g063360	chlorophyll a-b binding protein Cab9
					Solyc06g063365	S-adenosyl-L-methionine-dependent methyltransferases superfamily protein (AHRD V3.3 --* AT4G19120.3)
					Solyc06g063370	Type I (26 kD) CP29 polypeptide
					Solyc06g063380	LOW QUALITY:NAC domain-containing protein, putative (AHRD V3.3 *-* B9SK58_RICCO)
					Solyc06g063390	Wound-induced basic protein (AHRD V3.3 *** PR4_PHAVU)
					Solyc06g063400	Wound-induced basic protein (AHRD V3.3 *** PR4_PHAVU)
					Solyc06g063410	ATP-dependent clp protease ATP-binding subunit clpx, putative (AHRD V3.3 *** B9S1U1_RICCO)
					Solyc06g063420	General transcription factor 3C polypeptide 3 (AHRD V3.3 *** A0A0B2PD46_GLYSO)
					Solyc06g063430	NAC domain-containing protein, putative (AHRD V3.3 *** B9T5U4_RICCO)
					Solyc06g064430	Vesicle-associated membrane family protein (AHRD V3.3 *** B9IDQ1_POPTR)
					Solyc06g064440	RING/U-box superfamily protein, putative (AHRD V3.3 *-* A0A061FJ88_THECC)
					Solyc06g064445	DNA-directed RNA polymerase subunit beta (AHRD V3.3 --* RPOB_PINKO)
					Solyc06g064450	Cytoplasmic membrane protein (AHRD V3.3 *** G7J0A0_MEDTR)
					Solyc06g064460	60S ribosomal protein L7A-like protein (AHRD V3.3 *** Q2XPW4_SOLTU)
					Solyc06g064470	60S ribosomal protein L7A-like protein (AHRD V3.3 *** Q2XPW4_SOLTU)
					Solyc06g064480	Exostosin family protein (AHRD V3.3 *** A0A061GMU3_THECC)
					Solyc06g064500	O-methyltransferase (AHRD V3.3 *** F6M2M1_VITPS)
					Solyc06g064520	(1-4)-beta-mannan endohydrolase precursor
					Solyc06g064525	NADH dehydrogenase [ubiquinone] iron-sulfur protein 2 (AHRD V3.3 *-* W9S6E2_9ROSA)
					Solyc06g064530	Major facilitator superfamily protein (AHRD V3.3 --* AT1G22570.2)
					Solyc06g064540	LOB domain-containing protein, putative (AHRD V3.3 *** B9SXJ8_RICCO)
					Solyc06g064550	Aspartokinase-homoserine dehydrogenase (AHRD V3.3 *** O63067_SOYBN)
					Solyc06g064560	UvrABC system protein C (AHRD V3.3 *** A0A1D1YTR9_9ARAE)
					Solyc06g064570	SNARE associated Golgi protein family (AHRD V3.3 *** AT1G22850.1)
					Solyc06g064580	bHLH transcription factor 044
					Solyc06g064590	bHLH transcription factor 045
					Solyc06g064600	Pentatricopeptide repeat-containing family protein (AHRD V3.3 *** B9I6N6_POPTR)
					Solyc06g064610	LOW QUALITY:Glucan endo-1,3-beta-glucosidase (AHRD V3.3 -** A0A0B0PK92_GOSAR)
					Solyc06g064620	Cell wall invertase (AHRD V3.3 *** K4HUT0_MALDO)
					Solyc06g064640	alpha/beta-Hydrolases superfamily protein (AHRD V3.3 *** AT4G10030.1)
					Solyc06g064650	hydroxysteroid dehydrogenase 5 (AHRD V3.3 *** AT4G10020.1)
					Solyc06g064660	Protein kinase family protein (AHRD V3.3 *** Q9LQ29_ARATH)
					Solyc06g064670	NADP-dependent alkenal double bond reductase (AHRD V3.3 *-* A0A072TLD5_MEDTR)
					Solyc06g064675	NADP-dependent alkenal double bond reductase (AHRD V3.3 --* G7JHH1_MEDTR)
					Solyc06g064680	NBS-LRR resistance protein-like protein (AHRD V3.3 *** A1Y9Q8_SOLLC)
					Solyc06g064690	NBS-coding resistance gene analog (AHRD V3.3 *** B3V819_TOBAC)
					Solyc06g064700	LOW QUALITY:hydroxyproline-rich glycoprotein family protein (AHRD V3.3 *-* AT5G09530.1)
					Solyc06g064710	LOW QUALITY:Disease resistance protein (AHRD V3.3 *-* Q9SBC3_SOLLC)
					Solyc06g064720	Disease resistance protein (NBS-LRR class) family (AHRD V3.3 *-* AT5G40060.1)
					Solyc06g064730	LOW QUALITY:hydroxyproline-rich glycoprotein family protein (AHRD V3.3 *-* AT5G09530.1)
					Solyc06g064740	LOW QUALITY:Nuclear nucleic acid-binding protein C1D (AHRD V3.3 *-* A0A0B0NSY9_GOSAR)
					Solyc06g064750	NBS-LRR resistance protein-like protein (AHRD V3.3 *** A1Y9Q8_SOLLC)
					Solyc06g064760	NBS-LRR resistance protein-like protein (AHRD V3.3 *** A1Y9R1_SOLLC)
					Solyc06g064770	LOW QUALITY:UDP-Glycosyltransferase superfamily protein (AHRD V3.3 --* AT2G28080.1)
					Solyc06g064780	LOW QUALITY:NBS-coding resistance gene analog (AHRD V3.3 *-* B3V824_TOBAC)
					Solyc06g064790	LOW QUALITY:Disease resistance protein (AHRD V3.3 *-* A0A103Y7R1_CYNCS)
					Solyc06g064800	glucuronoxylan 4-O-methyltransferase-like protein (DUF579) (AHRD V3.3 *** AT1G33800.1)
					Solyc06g064810	Zinc finger and BTB domain-containing protein 11 isoform 1 (AHRD V3.3 *** A0A061FI49_THECC)
					Solyc06g064815	sulfotransferase 4A (AHRD V3.3 --* AT2G14920.1)
					Solyc06g064820	GDSL esterase/lipase (AHRD V3.3 *** W9S0Q7_9ROSA)
					Solyc06g064830	WD-40 repeat protein AY032884
					Solyc06g064840	AGAMOUS MADS box factor transcription factor (AHRD V3.3 *** A0A0K9Q4Y3_ZOSMR)
					Solyc06g064850	NTGP4 (AHRD V3.3 *** Q9ZRD1_TOBAC)
					Solyc06g064860	P-loop containing nucleoside triphosphate hydrolases superfamily protein (AHRD V3.3 *** A0A061FL24_THECC)
					Solyc06g064870	methyl esterase 12 (AHRD V3.3 *** AT4G09900.1)
					Solyc06g064880	Nitrilase/cyanide hydratase and apolipoprotein N-acyltransferase family protein (AHRD V3.3 *** AT5G12040.1)
					Solyc06g064890	Transcription initiation factor IIE subunit beta (AHRD V3.3 *** A0A166FP58_DAUCA)
					Solyc06g064895	Aldehyde dehydrogenase, putative (AHRD V3.3 *-* B9SH74_RICCO)
					Solyc06g064900	Aldehyde dehydrogenase (AHRD V3.3 --* Q7FWR0_MAIZE)
					Solyc06g064910	T-complex protein 11 (AHRD V3.3 *** U5FVQ2_POPTR)
					Solyc06g064920	P-loop containing nucleoside triphosphate hydrolases superfamily protein (AHRD V3.3 *** A0A061FL24_THECC)
					Solyc06g064930	P-loop containing nucleoside triphosphate hydrolases superfamily protein (AHRD V3.3 *-* AT1G33970.3)
					Solyc06g064940	Patellin-like protein (AHRD V3.3 *** A0A072UTX7_MEDTR)
					Solyc06g064960	Lipase, GDSL (AHRD V3.3 *** A0A124SDS7_CYNCS)
					Solyc06g064970	Lipase, GDSL (AHRD V3.3 *** A0A124SDS7_CYNCS)
					Solyc06g064990	Lipase, GDSL (AHRD V3.3 *** A0A124SDS7_CYNCS)
					Solyc06g065000	LOW QUALITY:Hero resistance protein (AHRD V3.3 *** Q8GSM1_SOLLC)
					Solyc06g065010	Lipase, GDSL (AHRD V3.3 *** A0A124SDS7_CYNCS)
					Solyc06g065030	Transmembrane 9 superfamily member (AHRD V3.3 *-* K4C7D2_SOLLC)
					Solyc06g065035	histone-lysine N-methyltransferase ASHH4 (AHRD V3.3 --* AT3G59960.1)
					Solyc06g065040	bHLH transcription factor 086
					Solyc06g065050	Late embryogenesis abundant protein (LEA) family protein (AHRD V3.3 *** A0A072UTU9_MEDTR)
					Solyc06g065055	Late embryogenesis abundant protein (LEA) family protein (AHRD V3.3 --* AT1G22600.1)
					Solyc06g065060	FAD-binding Berberine family protein (AHRD V3.3 *** A0A061GF79_THECC)
					Solyc06g065080	LOW QUALITY:Di-glucose binding protein with Kinesin motor domain-containing protein (AHRD V3.3 --* AT2G22610.3)
					Solyc06g065100	R2R3MYB transcription factor 3
					Solyc06g065120	LOW QUALITY:Disease resistance protein N-like protein (AHRD V3.3 *** A0A0H4BH83_9SOLA)
					Solyc06g065125	D-tagatose-1,6-bisphosphate aldolase subunit (AHRD V3.3 --* AT2G36895.3)
					Solyc06g065130	Disease resistance protein (TIR-NBS-LRR class) (AHRD V3.3 *-* A0A072U140_MEDTR)
					Solyc06g065140	Disease resistance protein (TIR-NBS-LRR class), putative (AHRD V3.3 *-* A0A072TZ76_MEDTR)
					Solyc06g065150	Disease resistance protein N-like protein (AHRD V3.3 *** A0A0H4BH71_9SOLA)
					Solyc06g065160	LOW QUALITY:clathrin adaptor complexes medium subunit family protein (AHRD V3.3 --* AT2G20790.4)
					Solyc06g065170	vacuolar protein sorting 11 (AHRD V3.3 *** AT2G05170.1)
					Solyc06g065180	SLL1 protein (AHRD V3.3 *** I3S1M4_MEDTR)
					Solyc06g065190	TCP transcription factor 13
					Solyc06g065200	abscisic acid responsive elements-binding factor 2 (AHRD V3.3 --* AT1G45249.3)
					Solyc06g065210	Neutral invertase (AHRD V3.3 *** S4SKC1_ACTCH)
					Solyc06g065215	DNA replication licensing factor MCM4 (AHRD V3.3 --* MCM4_ORYSJ)
					Solyc06g065220	SAUR-like auxin-responsive protein family (AHRD V3.3 *** AT4G09530.1)
					Solyc06g065230	N-acetyltransferase (AHRD V3.3 *** K7WTW4_SOLTU)
					Solyc06g065240	alpha-1,4-fucosyltransferase
					Solyc06g065250	Mutator-like transposase-like protein (AHRD V3.3 *** A0A0K9NH21_ZOSMR)
					Solyc06g065255	Eukaryotic translation initiation factor 3 subunit A (AHRD V3.3 --* EIF3A_TOBAC)
					Solyc06g065260	Receptor-like protein kinase HSL1 (AHRD V3.3 *** W9T2E3_9ROSA)
					Solyc06g065270	Adenylate kinase (AHRD V3.3 *** G7JRB1_MEDTR)
					Solyc06g065280	LOW QUALITY:UDP-Glycosyltransferase / trehalose-phosphatase family protein (AHRD V3.3 --* AT1G68020.3)
					Solyc06g065290	Protein phosphatase 1 regulatory subunit inhibitor protein (AHRD V3.3 *** G7IAP0_MEDTR)
					Solyc06g065300	U5 small nuclear ribonucleoprotein helicase (AHRD V3.3 *-* AT1G20960.2)
					Solyc06g065305	U5 small nuclear ribonucleoprotein helicase (AHRD V3.3 *-* AT1G20960.2)
					Solyc06g065310	Biotin/lipoate A/B protein ligase family (AHRD V3.3 *** AT3G29010.3)
					Solyc06g065320	Disulfide isomerase-like protein (AHRD V3.3 *** A0A061FKQ2_THECC)
					Solyc06g065330	RING/U-box superfamily protein (AHRD V3.3 *** AT1G35625.1)
					Solyc06g065335	small RNA degrading nuclease 1 (AHRD V3.3 --* AT3G50100.2)
					Solyc06g065340	LOW QUALITY:Ca(2+)-dependent nuclease family protein (AHRD V3.3 --* AT2G40410.2)
					Solyc06g065345	Erythroid differentiation-related factor 1 (AHRD V3.3 *-* A0A061FK10_THECC)
					Solyc06g065360	Erythroid differentiation-related factor 1 (AHRD V3.3 *** A0A061FK10_THECC)
					Solyc06g065370	Subtilisin-like protease (AHRD V3.3 *** A0A1D1XUI7_9ARAE)
					Solyc06g065380	Calcium-dependent protein kinase (AHRD V3.3 *** H6UM40_TOBAC)
					Solyc06g065390	50S ribosomal protein L21, chloroplastic (AHRD V3.3 *** A0A199W1N6_ANACO)
					Solyc06g065400	SNARE associated Golgi protein family (AHRD V3.3 *** AT1G71940.1)
					Solyc06g065410	NAC domain-containing protein, putative (AHRD V3.3 *** B9SLE9_RICCO)
					Solyc06g065420	Cytochrome P450 (AHRD V3.3 *** A0A103XLH6_CYNCS)
					Solyc06g065430	Cytochrome P450 (AHRD V3.3 *** A0A061G8S3_THECC)
					Solyc06g065440	Protein SENSITIVE TO PROTON RHIZOTOXICITY 1 (AHRD V3.3 *** STOP1_ARATH)
					Solyc06g065450	PSL1a (AHRD V3.3 *** F5A7N5_9SOLN)
					Solyc06g065470	DUF668 family protein (AHRD V3.3 *** A0A072VPK0_MEDTR)
					Solyc06g065475	RNA-binding family protein (AHRD V3.3 *** A0A061GTK7_THECC)
					Solyc06g065480	Protein tyrosine phosphatase (AHRD V3.3 *** Q6J2K7_PHAVU)
					Solyc06g065490	Photosystem II reaction center PsbP family protein (AHRD V3.3 *** A0A0F7CYM1_9ROSI)
					Solyc06g065500	Pentatricopeptide repeat-containing family protein (AHRD V3.3 *** B9H3L0_POPTR)
					Solyc06g065510	Pentatricopeptide repeat-containing protein, putative (AHRD V3.3 *** B9RS99_RICCO)
					Solyc06g065520	T-complex protein 1 subunit eta (AHRD V3.3 *** TCPH_ARATH)
					Solyc06g065530	GDSL-like lipase/acylhydrolase superfamily protein
					Solyc06g065540	1-phosphatidylinositol-3-phosphate 5-kinase (AHRD V3.3 *** A0A151S8H9_CAJCA)
					Solyc06g065550	Cysteine/Histidine-rich C1 domain family protein (AHRD V3.3 --* AT5G40590.1)
					Solyc06g065560	3-ketoacyl-CoA synthase (AHRD V3.3 *** M1CGV7_SOLTU)
					Solyc06g065570	acyl-CoA N-acyltransferases (NAT) superfamily protein
					Solyc06g065590	60S ribosomal protein L18a (AHRD V3.3 *** K4C7I8_SOLLC)
					Solyc06g065600	Non-specific lipid-transfer protein (AHRD V3.3 *** K4C7I9_SOLLC)
					Solyc06g065620	probable protein phosphatase 2C
					Solyc06g065630	flavin monooxygenase
					Solyc06g065640	Transcriptional corepressor LEUNIG (AHRD V3.3 *** W9SY16_9ROSA)
					Solyc06g065650	Protein TIFY 8 (AHRD V3.3 *** A0A151RAB6_CAJCA)
					Solyc06g065655	Drug resistance transporter-like ABC domain protein (AHRD V3.3 *-* G7JU55_MEDTR)
					Solyc06g065660	LOW QUALITY:Fertilization-related kinase 1 (AHRD V3.3 *** T2B355_SOLCH)
					Solyc06g065670	Pleiotropic drug resistance ABC transporter (AHRD V3.3 *** W0TUG3_ACAMN)
					Solyc06g065680	cyclin A2
					Solyc06g065690	Serine/threonine protein phosphatase 2A regulatory subunit B (AHRD V3.3 *** B9GTV0_POPTR)
					Solyc06g065700	Transducin/WD40 repeat-like superfamily protein (AHRD V3.3 *-* AT1G11160.4)
					Solyc06g065710	Sister chromatid cohesion protein PDS5 like B-B (AHRD V3.3 *** A0A0B2R5L9_GLYSO)
					Solyc06g065720	DOMON domain-containing protein / dopamine beta-monooxygenase N-terminal domain-containing protein (AHRD V3.3 *** AT5G54830.1)
					Solyc06g065730	chromatin remodeling factor CHD3 (PICKLE) (AHRD V3.3 *** AT2G25170.4)
					Solyc06g065735	LOW QUALITY:HAT family dimerisation domain containing protein (AHRD V3.3 --* Q7XH61_ORYSJ)
					Solyc06g065740	Golgi SNAP receptor complex member 1 (AHRD V3.3 *** K4C7K3_SOLLC)
					Solyc06g065750	LOW QUALITY:Fertilization-related kinase 1 (AHRD V3.3 *** T2B355_SOLCH)
					Solyc06g065755	RING/FYVE/PHD zinc finger superfamily protein (AHRD V3.3 --* AT1G43770.3)
					Solyc06g065790	LOW QUALITY:Fertilization-related kinase 1 (AHRD V3.3 *** T2B355_SOLCH)
					Solyc06g065800	Mitochondrial glycoprotein family protein (AHRD V3.3 *** AT4G31930.1)
					Solyc06g065810	LOW QUALITY:Transmembrane 9 superfamily member (AHRD V3.3 --* A0A199UCR8_MANES)
					Solyc06g065820	Ethylene Response Factor H.1
					Solyc06g065825	dipeptide transport ATP-binding protein (AHRD V3.3 *** AT3G05570.1)
					Solyc06g065830	Transmembrane 9 superfamily member (AHRD V3.3 *** K4C7L1_SOLLC)
					Solyc06g065840	Trafficking particle complex subunit 9 (AHRD V3.3 *** A0A0B0PZ32_GOSAR)
					Solyc06g065850	SPFH/Band 7/PHB domain-containing membrane-associated protein family (AHRD V3.3 *** AT5G25260.1)
					Solyc06g065870	transmembrane protein (AHRD V3.3 *** AT2G25270.1)
					Solyc06g065880	LOW QUALITY:Cytochrome C biogenesis Fn protein (AHRD V3.3 *-* A0A072TGA7_MEDTR)
					Solyc06g065890	LOW QUALITY:Disease resistance protein (TIR-NBS-LRR class) family (AHRD V3.3 --* AT5G41740.1)
					Solyc06g065900	Serine-rich protein-related (AHRD V3.3 *** A0A061GN42_THECC)
					Solyc06g065910	Octicosapeptide/Phox/Bem1p domain-containing protein / tetratricopeptide repeat-containing protein (AHRD V3.3 *** A0A061GVW9_THECC)
					Solyc06g065920	Protein phosphatase 2C family protein (AHRD V3.3 *** AT3G17090.1)
					Solyc06g065930	ER membrane protein complex subunit-like protein (AHRD V3.3 *** G7JAF8_MEDTR)
					Solyc06g065940	Far1-related sequence 6-like protein (AHRD V3.3 *-* A0A0B0MXF2_GOSAR)
					Solyc06g065945	Protein FAR1-RELATED SEQUENCE 6 (AHRD V3.3 *** A0A0B2QKT7_GLYSO)
					Solyc06g065950	Vesicle-associated membrane protein, putative (AHRD V3.3 *** B9RP23_RICCO)
					Solyc06g065960	LOW QUALITY:cysteine-rich repeat secretory protein, putative (DUF26) (AHRD V3.3 --* AT3G21980.1)
					Solyc06g065970	14 kDa proline-rich protein DC2.15, putative (AHRD V3.3 *** B9RP24_RICCO)
					Solyc06g065980	Alba DNA/RNA-binding protein (AHRD V3.3 *** AT2G34160.1)
					Solyc06g065990	ATP synthase subunit b (AHRD V3.3 *** A0A0K9PIX0_ZOSMR)
					Solyc06g066000	ATP synthase subunit b (AHRD V3.3 *** A0A0K9PIX0_ZOSMR)
					Solyc06g066010	U11/U12 small nuclear ribonucleoprotein 25 kDa (AHRD V3.3 *** A0A0B0PAC5_GOSAR)
					Solyc06g066020	auxin-regulated IAA36
					Solyc06g066030	TPX2 (targeting protein for Xklp2) protein family (AHRD V3.3 *** AT4G32330.4)
					Solyc06g066035	Germin-like protein subfamily 3 member 1 (AHRD V3.3 --* GL31_ARATH)
					Solyc06g066040	pfkB-like carbohydrate kinase family protein (AHRD V3.3 --* AT5G37850.4)
					Solyc06g066050	DUF4050 family protein (AHRD V3.3 *** G7JE31_MEDTR)
					Solyc06g066060	CGI-144
					Solyc06g066070	Nucleotide-sugar transporter family protein (AHRD V3.3 *** AT4G32390.1)
					Solyc06g066080	Pentatricopeptide repeat-containing protein (AHRD V3.3 *** A0A103XZP2_CYNCS)
					Solyc06g066090	Lactation elevated protein 1 (AHRD V3.3 *** A0A0B0NJ47_GOSAR)
					Solyc06g066100	Alba DNA/RNA-binding protein (AHRD V3.3 *** AT2G34160.1)
					Solyc06g066110	LOW QUALITY:DUF1677 family protein (DUF1677) (AHRD V3.3 *** AT1G72510.2)
					Solyc06g066120	Endoglucanase (AHRD V3.3 *** B9RQY0_RICCO)
					Solyc06g066130	LOW QUALITY:Protein kinase family protein (AHRD V3.3 *-* Q9M1E0_ARATH)
					Solyc06g066140	RING/FYVE/PHD zinc finger protein, putative (AHRD V3.3 *-* G7IWF3_MEDTR)
					Solyc06g066150	LOW QUALITY:STRUBBELIG-receptor family 5 (AHRD V3.3 --* AT1G78980.1)
					Solyc06g066160	Isoflavone reductase like (AHRD V3.3 *** A0A0B2PWE9_GLYSO)
					Solyc06g066170	Isoflavone reductase homolog (AHRD V3.3 *** IFRH_LUPAL)
					Solyc06g066180	Myb family transcription factor family protein (AHRD V3.3 *** B9GZU3_POPTR)
					Solyc06g066190	50S ribosomal protein L35 (AHRD V3.3 *** A0A151QY68_CAJCA)
					Solyc06g066200	RING/FYVE/PHD zinc finger protein, putative (AHRD V3.3 *-* G7IWF3_MEDTR)
					Solyc06g066210	LOW QUALITY:ARF-GAP domain 15 (AHRD V3.3 --* AT3G17660.3)
					Solyc06g066220	LOW QUALITY:WRKY DNA-binding protein 74 (AHRD V3.3 --* AT5G28650.1)
					Solyc06g066230	Cytochrome P450 (AHRD V3.3 *** Q9M7M3_CAPAN)
					Solyc06g066240	Cytochrome P450 (AHRD V3.3 *** Q9M7M3_CAPAN)
					Solyc06g066270	Cytochrome P450, putative (AHRD V3.3 *** A0A061G7Z4_THECC)
					Solyc06g066290	cystic fibrosis transmembrane conductance regulator (AHRD V3.3 *** AT1G31940.1)
					Solyc06g066295	telomeric repeat binding protein 1 (AHRD V3.3 --* AT5G59430.5)
					Solyc06g066300	diphthamide synthesis DPH2 family protein (AHRD V3.3 *** AT5G62030.1)
					Solyc06g066310	Phosphomevalonate kinase (AHRD V3.3 *** A0A0X9ZV04_9ROSI)
					Solyc06g066320	Transcription factor IWS1, putative (AHRD V3.3 *** B9S1I4_RICCO)
					Solyc06g066330	Poly [ADP-ribose] polymerase (AHRD V3.3 *** A0A0V0IXP4_SOLCH)
					Solyc06g066340	Myb family transcription factor family protein (AHRD V3.3 *** U5GMY7_POPTR)
					Solyc06g066360	RING/FYVE/PHD zinc finger protein, putative (AHRD V3.3 *-* G7IWF3_MEDTR)
					Solyc06g066370	WRKY transcription factor 31
					Solyc06g066380	LOW QUALITY:Pentatricopeptide repeat-containing protein, putative (AHRD V3.3 *** B9RE94_RICCO)
					Solyc06g066390	AP2-like ethylene-responsive transcription factor (AHRD V3.3 *** A0A072TQP3_MEDTR)
					Solyc06g066400	Dolichol phosphate-mannose biosynthesis regulatory family protein (AHRD V3.3 *** B9MU62_POPTR)
					Solyc06g066410	Profilin (AHRD V3.3 *** K4C7R7_SOLLC)
					Solyc06g066420	Oxidative stress 3, putative isoform 1 (AHRD V3.3 *** A0A061GC09_THECC)
					Solyc06g066430	SUN-like protein 18
					Solyc06g066440	hexokinase 2
					Solyc06g066443	LOW QUALITY:DUF4283 domain protein (AHRD V3.3 --* A0A072TVP3_MEDTR)
					Solyc06g066447	LOW QUALITY:Ribonuclease H protein (AHRD V3.3 *** A0A061DZ04_THECC)
					Solyc06g066460	Poly(A) polymerase (AHRD V3.3 *-* A0A0B2Q923_GLYSO)
					Solyc06g066470	Poly(A) polymerase (AHRD V3.3 *-* W9RV28_9ROSA)
					Solyc06g066473	Poly(A) polymerase (AHRD V3.3 *-* W9RV28_9ROSA)
					Solyc06g066477	Poly (A) polymerase (AHRD V3.3 *-* A0A0B0PIP1_GOSAR)
					Solyc06g066480	LOW QUALITY:DDB1-CUL4 associated factor 1 (AHRD V3.3 --* AT4G31160.1)
					Solyc06g066490	Avr9/Cf-9 rapidly elicited protein (AHRD V3.3 *-* G7II06_MEDTR)
					Solyc06g066500	LOW QUALITY:Avr9/Cf-9 rapidly elicited protein (AHRD V3.3 *** G7LFZ0_MEDTR)
					Solyc06g066510	LOW QUALITY:Avr9/Cf-9 rapidly elicited protein (AHRD V3.3 *-* G7II06_MEDTR)
					Solyc06g066520	LOW QUALITY:Avr9/Cf-9 rapidly elicited protein 146 (AHRD V3.3 *** Q9FQZ6_TOBAC)
					Solyc06g066530	LOW QUALITY:DUF1677 family protein (AHRD V3.3 *** G7LFY6_MEDTR)
					Solyc06g066540	Ethylene-responsive transcription factor TINY (AHRD V3.3 *** TINY_ARATH)
					Solyc06g066550	LETM1 and EF-hand domain-containing protein anon-60Da isoform 1 (AHRD V3.3 *** A0A061GCJ8_THECC)
					Solyc06g066560	tonoplast intrinsic protein 2.5
					Solyc06g066570	Peroxisome biogenesis protein 2 (AHRD V3.3 *** W9REG8_9ROSA)
					Solyc06g066580	bHLH transcription factor137
					Solyc06g066590	Plant cadmium resistance 2 (AHRD V3.3 *** A0A0K9NVT8_ZOSMR)
					Solyc06g066600	plastidic glucose translocator 2
					Solyc06g066610	Golgin candidate 5 (AHRD V3.3 *** GOGC5_ARATH)
					Solyc06g066620	Thylakoid membrane phosphoprotein, chloroplastic (AHRD V3.3 *** A0A1D1ZKM1_9ARAE)
					Solyc06g066630	MBOAT (membrane bound O-acyl transferase) family protein (AHRD V3.3 *** AT5G55350.1)
					Solyc06g066640	Photosystem I reaction center subunit VI (AHRD V3.3 *** B7FN63_MEDTR)
					Solyc06g066650	rop guanine nucleotide exchange factor-like protein (AHRD V3.3 *** AT1G52240.1)
					Solyc06g066660	Ribosomal protein L37 (AHRD V3.3 *** M1BDD8_SOLTU)
					Solyc06g066670	RNA helicase DEAH-box20
					Solyc06g066680	Mitochondrial carrier protein (AHRD V3.3 *** A0A0K9PC13_ZOSMR)
					Solyc06g066690	Regulator of Vps4 activity in the MVB pathway protein, putative (AHRD V3.3 *-* A0A061GBK3_THECC)
					Solyc06g066700	serine-rich protein-like protein (AHRD V3.3 --* AT3G13227.1)
					Solyc06g066710	LOW QUALITY:NHL domain-containing protein, putative (AHRD V3.3 --* A0A061EBN2_THECC)
					Solyc06g066730	Coatomer beta subunit, putative (AHRD V3.3 *** B9SQC0_RICCO)
					Solyc06g066740	Ran-binding protein 1 domain-containing (AHRD V3.3 *** B9GEK5_POPTR)
					Solyc06g084820	Cytochrome P450, putative (AHRD V3.3 *** A0A061G7Z4_THECC)
sli2221	Fruit weight	4	9883487-9883634	26	Solyc04g017955	Retrovirus-related Pol polyprotein from transposon TNT 1-94 (AHRD V3.3 *** A0A151TD14_CAJCA)
					Solyc04g017960	LOW QUALITY:ATTAP1 (AHRD V3.3 --* A0A0A9K7U1_ARUDO)
					Solyc04g017965	mediator of RNA polymerase II transcription subunit (AHRD V3.3 --* AT2G10440.2)
					Solyc04g018000	LOW QUALITY:Aminotransferase-like, plant mobile domain family protein (AHRD V3.3 *-* AT1G51538.1)
					Solyc04g018020	LOW QUALITY:Serine/threonine-protein phosphatase 7 long form like (AHRD V3.3 --* A0A0B2QE18_GLYSO)
					Solyc04g018030	LOW QUALITY:serine/threonine-protein phosphatase 7 long form-like protein (AHRD V3.3 *-* AT1G32120.1)
					Solyc04g018035	Ty3-gypsy retrotransposon protein (AHRD V3.3 *-* E5GC03_CUCME)
					Solyc04g018050	LOW QUALITY:sequence-specific DNA binding transcription factor ATNDX (AHRD V3.3 --* AT4G03090.5)
					Solyc04g018055	Retrotransposable element Tf2 (AHRD V3.3 *-* A0A151SKH9_CAJCA)
					Solyc04g018060	LOW QUALITY:GAMMA carbonic anhydrase (AHRD V3.3 *-* G5DWW8_SILLA)
					Solyc04g018063	Cytochrome P450, putative (AHRD V3.3 *-* B9S4U5_RICCO)
					Solyc04g018065	Retrotransposon protein, putative, Ty3-gypsy subclass (AHRD V3.3 *-* Q2QT71_ORYSJ)
					Solyc04g018067	Glucose-methanol-choline (GMC) oxidoreductase family protein (AHRD V3.3 --* AT5G51950.3)
					Solyc04g018080	mediator of RNA polymerase II transcription subunit 15a-like protein (AHRD V3.3 *-* AT1G15780.3)
					Solyc04g018100	Sodium/hydrogen exchanger, putative, expressed (AHRD V3.3 *** D8L9T1_WHEAT)
					Solyc04g018110	Hop-interacting protein THI026 (AHRD V3.3 *** G8Z256_SOLLC)
					Solyc04g018120	LOW QUALITY:Pattern formation protein EMB30 (AHRD V3.3 --* A0A0B2S8Q4_GLYSO)
					Solyc04g018130	Leucine-rich repeat protein kinase family protein (AHRD V3.3 --* AT2G04300.2)
					Solyc04g018140	LOW QUALITY:F-box/RNI-like superfamily protein (AHRD V3.3 --* AT3G58940.2)
					Solyc04g018143	Retrotransposon protein, putative, Ty3-gypsy subclass (AHRD V3.3 *-* Q2QPA9_ORYSJ)
					Solyc04g018147	DnaJ heat shock amino-terminal domain protein (AHRD V3.3 --* AT5G53150.6)
					Solyc04g018170	LOW QUALITY:Acetyl-coenzyme A carboxylase carboxyl transferase subunit beta, chloroplastic (AHRD V3.3 --* ACCD_ATRBE)
					Solyc04g018173	LOW QUALITY:Retrovirus-related Pol polyprotein from transposon TNT 1-94 (AHRD V3.3 *-* A0A151R6T7_CAJCA)
					Solyc04g018175	Plant L-ascorbate oxidase (AHRD V3.3 --* AT5G21100.1)
					Solyc04g018177	ATP-dependent RNA helicase, putative (AHRD V3.3 *-* B9SSN0_RICCO)
					Solyc04g018190	LOW QUALITY:Protein Ycf2 (AHRD V3.3 *-* YCF2_VITVI)
sli1146	Fruit weight	8	21496596-21496736	21	Solyc08g044240	LOW QUALITY:Chloroplastic group IIA intron splicing facilitator CRS1, chloroplastic (AHRD V3.3 *-* A0A199UPS8_ANACO)
					Solyc08g044250	LOW QUALITY:Chloroplastic group IIA intron splicing facilitator CRS1, chloroplastic (AHRD V3.3 *-* A0A199UPS8_ANACO)
					Solyc08g044260	Fatty acid hydroxylase superfamily (AHRD V3.3 *** AT1G02205.2)
					Solyc08g044265	Fatty acid hydroxylase superfamily (AHRD V3.3 *** AT1G02205.5)
					Solyc08g044270	Glutamate synthase, putative (AHRD V3.3 *-* B9RII5_RICCO)
					Solyc08g044280	LOW QUALITY:Adenine nucleotide alpha hydrolase-like domain kinase (AHRD V3.3 --* A0A072V3K5_MEDTR)
					Solyc08g044330	LOW QUALITY:Werner Syndrome-like exonuclease (AHRD V3.3 *** W9SHU8_9ROSA)
					Solyc08g044332	Ulp1 protease family, C-terminal catalytic domain containing protein (AHRD V3.3 *-* Q60D46_SOLDE)
					Solyc08g044334	LOW QUALITY:DEAD-box ATP-dependent RNA helicase-like protein (AHRD V3.3 *-* G7L3J8_MEDTR)
					Solyc08g044336	Leucine-rich repeat receptor-like protein kinase family protein (AHRD V3.3 *-* AT4G08850.2)
					Solyc08g044338	Unknown protein (AHRD V3.3 )
					Solyc08g044340	LOW QUALITY:Glutamate receptor (AHRD V3.3 *-* G5EKP3_SOLLC)
					Solyc08g044345	Prefoldin chaperone subunit family protein (AHRD V3.3 *** A0A061F0A6_THECC)
					Solyc08g044350	Sodium/sulfate cotransporter 2 (AHRD V3.3 --* SLT2_CHLRE)
					Solyc08g044355	UDP-N-acetylglucosamine 1-carboxyvinyltransferase (AHRD V3.3 *-* W9S9V0_9ROSA)
					Solyc08g044370	Ulp1 protease family, C-terminal catalytic domain containing protein (AHRD V3.3 *-* Q60D46_SOLDE)
					Solyc08g044375	Replication factor-A carboxy-terminal domain protein (AHRD V3.3 --* A0A072U9L2_MEDTR)
					Solyc08g044380	nuclear factor 1 A-type protein (DUF1005) (AHRD V3.3 *** AT5G17640.1)
					Solyc08g044390	LOW QUALITY:Fasciclin-like arabinogalactan protein (AHRD V3.3 *-* G7LAE6_MEDTR)
					Solyc08g044400	SacI-like domain protein/WW domain protein (AHRD V3.3 *** G7JNP0_MEDTR)
					Solyc08g044440	LOW QUALITY:Strubbelig receptor family protein (AHRD V3.3 --* A0A072VBT6_MEDTR)
sli1497	Fruit weight	9	30995351-30995497	19	Solyc09g030420	auxin response factor, putative (DUF688) (AHRD V3.3 --* AT3G61840.1)
					Solyc09g030450	Receptor-like kinase (AHRD V3.3 *** G7K0V8_MEDTR)
					Solyc09g030453	Transposon Ty3-G Gag-Pol polyprotein (AHRD V3.3 *-* A0A1D1YF25_9ARAE)
					Solyc09g030457	LOW QUALITY:Retrovirus-related Pol polyprotein from transposon TNT 1-94 (AHRD V3.3 *-* A0A151RYL1_CAJCA)
					Solyc09g030470	LOW QUALITY:Disease resistance protein (TIR-NBS-LRR class) family (AHRD V3.3 --* AT5G46450.3)
					Solyc09g031520	LOW QUALITY:Phosphoglycerate mutase family protein (AHRD V3.3 --* AT5G62840.2)
					Solyc09g031521	Retrovirus-related Pol polyprotein from transposon TNT 1-94 (AHRD V3.3 *** A0A151QT02_CAJCA)
					Solyc09g031522	Early-responsive to dehydration stress protein (ERD4) (AHRD V3.3 --* AT3G54510.5)
					Solyc09g031523	P-loop containing nucleoside triphosphate hydrolases superfamily protein (AHRD V3.3 --* AT1G72660.4)
					Solyc09g031524	Retrovirus-related Pol polyprotein from transposon TNT 1-94 (AHRD V3.3 *-* A0A151RAD3_CAJCA)
					Solyc09g031525	Transposon protein, putative, CACTA, En/Spm sub-class (AHRD V3.3 *-* Q7G3C6_ORYSJ)
					Solyc09g031526	LOW QUALITY:Retrovirus-related Pol polyprotein from transposon TNT 1-94 (AHRD V3.3 *-* POLX_TOBAC)
					Solyc09g031528	3-oxoacyl-[acyl-carrier-protein] synthase (AHRD V3.3 *-* A0A0V0IG10_SOLCH)
					Solyc09g031540	Pentatricopeptide repeat (PPR) superfamily protein (AHRD V3.3 --* AT1G64430.3)
					Solyc09g031543	Retrovirus-related Pol polyprotein from transposon 297 family (AHRD V3.3 *-* A0A151S3B5_CAJCA)
					Solyc09g031547	DNA/RNA polymerases superfamily protein (AHRD V3.3 --* A0A061FNI4_THECC)
					Solyc09g031550	NADH dehydrogenase subunit 7 (AHRD V3.3 *-* A0A1B3IYY3_9LILI)
					Solyc09g031560	LOW QUALITY:Serine/threonine-protein phosphatase (AHRD V3.3 --* M4EC99_BRARP)
					Solyc09g031565	NADH dehydrogenase subunit 7 (AHRD V3.3 *-* ATMG00510.1)
sli1886	Fruit weight	11	30710858-30711028	37	Solyc11g045210	UPF0739 protein C1orf74 (AHRD V3.3 *** A0A1D1XLV4_9ARAE)
					Solyc11g045220	Pentatricopeptide repeat-containing protein (AHRD V3.3 *** A0A199V464_ANACO)
					Solyc11g045230	SPX (SYG1/Pho81/XPR1) domain-containing protein / zinc finger (C3HC4-type RING finger) protein-related (AHRD V3.3 *** A0A061F5A3_THECC)
					Solyc11g045240	Glutamate carboxypeptidase, putative (AHRD V3.3 *** A0A072U3L2_MEDTR)
					Solyc11g045245	Retrotransposable element Tf2 (AHRD V3.3 *-* A0A151QTE4_CAJCA)
					Solyc11g045260	Photosystem II CP43 reaction center protein (AHRD V3.3 *-* PSBC_ZYGCR)
					Solyc11g045270	Sterile alpha motif (SAM) domain-containing protein (AHRD V3.3 *-* AT3G11890.7)
					Solyc11g045310	MADS box protein (AHRD V3.3 *** Q84KS1_TOBAC)
					Solyc11g045330	GPI-anchored protein (AHRD V3.3 *** AT2G30700.1)
					Solyc11g045333	Paired amphipathic helix protein Sin3 (AHRD V3.3 --* M8BTL4_AEGTA)
					Solyc11g045335	Paired amphipathic helix protein Sin3 (AHRD V3.3 --* M8BTL4_AEGTA)
					Solyc11g045337	Paired amphipathic helix protein Sin3 (AHRD V3.3 *-* M8BTL4_AEGTA)
					Solyc11g045340	Dynein light chain type 1 family protein, putative isoform 1 (AHRD V3.3 --* S1RTL2_THECC)
					Solyc11g045350	Plant regulator RWP-RK family protein (AHRD V3.3 *** AT2G43500.9)
					Solyc11g045360	LOW QUALITY:Actin cross-linking protein (AHRD V3.3 *-* AT1G27100.1)
					Solyc11g045390	D-lactate dehydrogenase, putative (AHRD V3.3 *** B9SDP2_RICCO)
					Solyc11g045395	LOW QUALITY:Retrovirus-related Pol polyprotein from transposon TNT 1-94 (AHRD V3.3 *-* A0A151QND1_CAJCA)
					Solyc11g045400	LOW QUALITY:Protein kinase superfamily protein (AHRD V3.3 --* AT1G61640.3)
					Solyc11g045410	LOW QUALITY:Disease resistance protein (AHRD V3.3 *-* A0A068EW38_SOLLC)
					Solyc11g045420	LOW QUALITY:Unknown protein (AHRD V3.3 )
					Solyc11g045430	transmembrane protein (AHRD V3.3 *-* AT2G07674.1)
					Solyc11g045435	Retrovirus-related Pol polyprotein from transposon TNT 1-94 (AHRD V3.3 *-* A0A151STD9_CAJCA)
					Solyc11g045440	LOW QUALITY:delta(3), delta(2)-enoyl CoA isomerase 1 (AHRD V3.3 --* AT1G65520.1)
					Solyc11g045450	B3 domain-containing protein family (AHRD V3.3 *-* A0A151RF19_CAJCA)
					Solyc11g045460	Alpha/beta-Hydrolases superfamily protein (AHRD V3.3 *-* A0A061GZL6_THECC)
					Solyc11g045465	Alpha/beta-Hydrolases superfamily protein, putative (AHRD V3.3 *-* A0A061EX94_THECC)
					Solyc11g045480	myosin-binding protein (Protein of unknown function, DUF593) (AHRD V3.3 *** AT5G06560.1)
					Solyc11g045510	Transducin/WD40 repeat-like superfamily protein (AHRD V3.3 *-* AT5G12920.8)
					Solyc11g045515	Transducin/WD40 repeat-like superfamily protein (AHRD V3.3 --* AT5G12920.1)
					Solyc11g045520	1-AMINOCYCLOPROPANE-1-CARBOXYLATE OXIDASE-like protein
					Solyc11g045523	Transducin/WD40 repeat-like superfamily protein (AHRD V3.3 --* AT5G12920.4)
					Solyc11g045527	Transducin/WD40 repeat-like superfamily protein (AHRD V3.3 *-* AT5G12920.1)
					Solyc11g045530	LOB domain-containing protein, putative (AHRD V3.3 *** B9RI26_RICCO)
					Solyc11g045540	LOW QUALITY:ubiquitin-specific protease 27 (AHRD V3.3 --* AT4G39370.3)
					Solyc11g045550	LOW QUALITY:myb domain protein 27 (AHRD V3.3 --* AT3G53200.2)
					Solyc11g045560	LOW QUALITY:11S globulin isoform 4 (AHRD V3.3 --* Q2XSW6_SESIN)
sli1414	Fruit shape index	9	58555676-58555832	41	Solyc09g060020	LOW QUALITY:Protein OBERON 1 (AHRD V3.3 *-* A0A1D1Y4M4_9ARAE)
					Solyc09g060023	Methyl esterase (AHRD V3.3 *-* A0A072UEL6_MEDTR)
					Solyc09g060027	Retrovirus-related Pol polyprotein from transposon TNT 1-94 (AHRD V3.3 *** A0A151UHD1_CAJCA)
					Solyc09g060060	LOW QUALITY:Protein OBERON 1 (AHRD V3.3 *-* A0A1D1Z156_9ARAE)
					Solyc09g060070	RAP release 2, galactose-binding-like domain protein, putative (DUF1997) (AHRD V3.3 --* AT5G04440.2)
					Solyc09g060080	Helicase/SANT-associated, DNA binding protein (AHRD V3.3 *** AT3G24880.3)
					Solyc09g060090	Sec14p-like phosphatidylinositol transfer family protein (AHRD V3.3 *** A0A061DNB3_THECC)
					Solyc09g060100	transmembrane protein (AHRD V3.3 *** AT4G13150.1)
					Solyc09g060110	Kinase, putative (AHRD V3.3 *** B9S521_RICCO)
					Solyc09g060120	LOW QUALITY:Transducin/WD40 repeat-like superfamily protein (AHRD V3.3 *-* A0A061E701_THECC)
					Solyc09g060125	Retrovirus-related Pol polyprotein from transposon TNT 1-94 (AHRD V3.3 *-* A0A151UCJ8_CAJCA)
					Solyc09g060130	LOW QUALITY:Homeobox-leucine zipper family protein (AHRD V3.3 *** B9N3B2_POPTR)
					Solyc09g060150	Homeobox leucine zipper protein (AHRD V3.3 *-* A0A072UAM9_MEDTR)
					Solyc09g060160	Homeobox leucine zipper protein (AHRD V3.3 *-* G7IKH9_MEDTR)
					Solyc09g060170	LOW QUALITY:Homeobox leucine zipper protein (AHRD V3.3 *** A0A072UAM9_MEDTR)
					Solyc09g060180	Zinc finger CCCH domain-containing protein (AHRD V3.3 --* A0A0K9NPI2_ZOSMR)
					Solyc09g060183	ZF-HD homeobox protein family (AHRD V3.3 *-* A0A151SB96_CAJCA)
					Solyc09g060187	LOW QUALITY:BED zinc finger,hAT family dimerization domain, putative (AHRD V3.3 *-* A0A061FD65_THECC)
					Solyc09g061230	Cytochrome b5 (AHRD V3.3 *** CYB5_TOBAC)
					Solyc09g061240	LOW QUALITY:D-ribose-binding periplasmic (AHRD V3.3 --* A0A0B0Q0N1_GOSAR)
					Solyc09g061250	Phototropic-responsive NPH3 family protein (AHRD V3.3 *** A0A061DNC1_THECC)
					Solyc09g061270	BSD domain-containing protein (AHRD V3.3 *** AT3G24820.1)
					Solyc09g061280	p27KIP1-related-protein 2
					Solyc09g061290	Transcriptional corepressor LEUNIG (AHRD V3.3 *** W9S398_9ROSA)
					Solyc09g061310	PPPDE putative thiol peptidase family protein (AHRD V3.3 *** AT3G07090.2)
					Solyc09g061320	Solute carrier family 35 protein (AHRD V3.3 *** G7L198_MEDTR)
					Solyc09g061330	Kinase family protein (AHRD V3.3 *** D7L628_ARALL)
					Solyc09g061340	Pentatricopeptide repeat-containing protein (AHRD V3.3 *** A0A199VVG3_ANACO)
					Solyc09g061350	Heat shock 22 kDa protein (AHRD V3.3 *** A0A072VPF4_MEDTR)
					Solyc09g061370	LOW QUALITY:Protein OBERON 1-like protein (AHRD V3.3 *-* A0A0B0NZZ1_GOSAR)
					Solyc09g061375	Retrovirus-related Pol polyprotein from transposon TNT 1-94 (AHRD V3.3 *-* A0A151RYL1_CAJCA)
					Solyc09g061380	NHL repeat-containing protein 2 (AHRD V3.3 *** W9S395_9ROSA)
					Solyc09g061390	LOW QUALITY:Maturase K (AHRD V3.3 *-* MATK_SOLLC)
					Solyc09g061395	Ulp1 protease family, C-terminal catalytic domain containing protein (AHRD V3.3 *-* Q60D46_SOLDE)
					Solyc09g061410	LOW QUALITY:CLAVATA3/ESR (CLE)-related protein TDIF (AHRD V3.3 *** TDIF_ZINVI)
					Solyc09g061420	phosphoglycolate phosphatase (AHRD V3.3 *** AT5G48830.1)
					Solyc09g061430	nuclear GTPase DQ304482
					Solyc09g061440	Ubiquitin-conjugating enzyme E2 I (AHRD V3.3 --* B6U359_MAIZE)
					Solyc09g061450	LOW QUALITY:30S ribosomal protein S7, chloroplastic (AHRD V3.3 *-* RR7_TOBAC)
					Solyc09g061460	NAD(P)H-quinone oxidoreductase subunit 2, chloroplastic (AHRD V3.3 *** A0A0X8IHH4_9GENT)
					Solyc09g061500	LOW QUALITY:Protein OBERON 1-like protein (AHRD V3.3 *-* A0A0B0NZZ1_GOSAR)
sli2940	L*	1	95461737-95461882	286	Solyc01g106810	ATP phosphoribosyltransferase regulatory subunit (AHRD V3.3 *** AT4G33780.1)
					Solyc01g106820	Sterol regulatory element-binding protein site 2 protease, putative (AHRD V3.3 *** B9S7Z4_RICCO)
					Solyc01g106830	Phytosulfokines 3 (AHRD V3.3 *** W9QZQ5_9ROSA)
					Solyc01g106840	Serine/threonine-protein kinase (AHRD V3.3 *-* A0A0K0XR78_TOBAC)
					Solyc01g106850	LOW QUALITY:DNA methyltransferase 2 (AHRD V3.3 --* AT4G14140.3)
					Solyc01g106860	Serine/threonine-protein kinase TOR (AHRD V3.3 *-* TOR_ARATH)
					Solyc01g106870	Receptor-like kinase (AHRD V3.3 *** A0A072UI92_MEDTR)
					Solyc01g106880	Ribosomal RNA small subunit methyltransferase E (AHRD V3.3 *** A0A0B2P1K7_GLYSO)
					Solyc01g106900	Magnesium transporter MRS2-3 (AHRD V3.3 *** W9QFB3_9ROSA)
					Solyc01g106905	Calcineurin-like metallo-phosphoesterase superfamily protein (AHRD V3.3 --* AT3G09970.2)
					Solyc01g106910	At4g33800-like protein (AHRD V3.3 *** A0A068F5X7_BRANA)
					Solyc01g106920	Nucleobase-ascorbate transporter-like protein (AHRD V3.3 *** G7LFG1_MEDTR)
					Solyc01g106930	cysteine-rich/transmembrane domain A-like protein (AHRD V3.3 *-* AT2G32190.1)
					Solyc01g106940	Myb transcription factor (AHRD V3.3 *-* A0A072VG04_MEDTR)
					Solyc01g106943	Myosin heavy chain-like protein (AHRD V3.3 *-* G7JZT3_MEDTR)
					Solyc01g106947	Exocyst complex component SEC3A (AHRD V3.3 --* A0A1D1XZ59_9ARAE)
					Solyc01g106970	F-box family protein (AHRD V3.3 *** A0A061EZ38_THECC)
					Solyc01g107000	Endo-1,4-beta-xylanase C (AHRD V3.3 *** A0A199V4M1_ANACO)
					Solyc01g107010	DNA/RNA polymerases superfamily protein (AHRD V3.3 *** AT1G49980.8)
					Solyc01g107030	Cyclin-related family protein (AHRD V3.3 *** B9HMZ3_POPTR)
					Solyc01g107040	Ribosomal RNA large subunit methyltransferase N (AHRD V3.3 *** A0A1D1ZB43_9ARAE)
					Solyc01g107050	HXXXD-type acyl-transferase family protein (AHRD V3.3 *-* AT5G67150.1)
					Solyc01g107060	LOW QUALITY:3beta-hydroxysteroid-dehydrogenase/decarboxylase isoform 2 (AHRD V3.3 --* HSDD2_ARATH)
					Solyc01g107070	HXXXD-type acyl-transferase family protein, putative (AHRD V3.3 *** A0A061DGL0_THECC)
					Solyc01g107080	HXXXD-type acyl-transferase family protein, putative (AHRD V3.3 *** A0A061DGL0_THECC)
					Solyc01g107090	LOW QUALITY:beta-1,4-xylosidase (AHRD V3.3 *** AT3G19615.1)
					Solyc01g107100	LOW QUALITY:beta-1,4-xylosidase (AHRD V3.3 *** AT3G19615.1)
					Solyc01g107120	DUF936 family protein (AHRD V3.3 *** G7JEV5_MEDTR)
					Solyc01g107130	Vacuolar sorting receptor homolog (AHRD V3.3 *** P93027_ARATH)
					Solyc01g107140	basic helix-loop-helix (bHLH) DNA-binding superfamily protein (AHRD V3.3 *-* AT2G14760.1)
					Solyc01g107150	Zinc finger protein-like 1 like (AHRD V3.3 *** A0A0B2PGN2_GLYSO)
					Solyc01g107160	Transducin/WD40 repeat-like superfamily protein (AHRD V3.3 *** AT3G19590.1)
					Solyc01g107170	Zinc finger protein (AHRD V3.3 *** A0T3Q5_SOLTU)
					Solyc01g107180	Phototropic-responsive NPH3 family protein (AHRD V3.3 *** B9HMY5_POPTR)
					Solyc01g107190	LOB domain-containing protein, putative (AHRD V3.3 *** B9SGY6_RICCO)
					Solyc01g107200	QWRF motif protein (DUF566) (AHRD V3.3 *** AT1G49890.1)
					Solyc01g107210	Transcriptional adapter 1 (AHRD V3.3 *** A0A0B0NLB4_GOSAR)
					Solyc01g107215	Disease resistance protein (TIR-NBS-LRR class) family (AHRD V3.3 --* AT2G14080.2)
					Solyc01g107220	LOW QUALITY:Extensin-like protein Dif10 (AHRD V3.3 *** Q43504_SOLLC)
					Solyc01g107230	GroES-like zinc-binding alcohol dehydrogenase family protein (AHRD V3.3 --* AT1G64710.2)
					Solyc01g107240	Peroxisomal membrane 22 kDa (Mpv17/PMP22) family protein (AHRD V3.3 *** AT4G33905.1)
					Solyc01g107250	Leucine-rich repeat receptor-like protein kinase family (AHRD V3.3 *** A0A0K9P218_ZOSMR)
					Solyc01g107260	myosin-2 heavy chain-like protein (AHRD V3.3 *** AT1G49870.1)
					Solyc01g107270	40S ribosomal protein S24 (AHRD V3.3 *-* A0A0D3F2R2_9ORYZ)
					Solyc01g107273	Phosphoribosylformylglycinamidine synthase, putative (AHRD V3.3 *-* B9SDY9_RICCO)
					Solyc01g107277	Phosphoribosylformylglycinamidine synthase, putative (AHRD V3.3 *-* B9SDY9_RICCO)
					Solyc01g107280	Late embryogenesis abundant protein Lea5, putative (AHRD V3.3 *** A0A061E251_THECC)
					Solyc01g107290	RING-H2 finger protein
					Solyc01g107300	Protein phosphatase 2C family protein (AHRD V3.3 *** AT4G33920.1)
					Solyc01g107320	Pentatricopeptide repeat-containing protein (AHRD V3.3 *** A0A103YFW6_CYNCS)
					Solyc01g107330	SWIB_MDM2 domain protein
					Solyc01g107340	Copper ion binding protein, putative (AHRD V3.3 *** B9SG43_RICCO)
					Solyc01g107350	glutamyl-tRNA (Gln) amidotransferase subunit A (DUF620) (AHRD V3.3 *** AT3G19540.1)
					Solyc01g107360	Katanin p80 WD40 repeat-containing subunit B1 homolog (AHRD V3.3 *-* K4B9A4_SOLLC)
					Solyc01g107370	Gibberellin-regulated protein (AHRD V3.3 *** K0E174_POPTO)
					Solyc01g107380	MAR-binding filament-like protein 1 isoform 1 (AHRD V3.3 *** A0A061E182_THECC)
					Solyc01g107390	GH3 (AHRD V3.3 *** E2FHL1_9ROSI)
					Solyc01g107395	LOW QUALITY:F-box family protein, putative (AHRD V3.3 *-* A0A061F4Q5_THECC)
					Solyc01g107410	PHD-finger family homeodomain protein
					Solyc01g107415	TIP41 (AHRD V3.3 *-* M9TER4_PERCU)
					Solyc01g107430	Zinc finger protein, putative (AHRD V3.3 *** B9SNA3_RICCO)
					Solyc01g107440	Plastid-lipid associated protein PAP / fibrillin family protein (AHRD V3.3 --* AT2G42130.5)
					Solyc01g107450	caspase-6 protein (AHRD V3.3 *** AT2G15000.7)
					Solyc01g107460	LOW QUALITY:neuronal PAS domain protein (AHRD V3.3 *** AT5G64190.2)
					Solyc01g107470	FAD-binding Berberine family protein (AHRD V3.3 --* AT1G30710.1)
					Solyc01g107475	Retrovirus-related Pol polyprotein from transposon TNT 1-94 (AHRD V3.3 *-* A0A151RDV9_CAJCA)
					Solyc01g107490	basic helix-loop-helix (bHLH) DNA-binding superfamily protein (AHRD V3.3 *** AT3G19500.1)
					Solyc01g107510	DNA repair protein REV1 (AHRD V3.3 *** K4B2W7_SOLLC)
					Solyc01g107520	Plant basic secretory family protein (AHRD V3.3 *** B9GHT3_POPTR)
					Solyc01g107530	Leucine-rich repeat protein kinase family protein (AHRD V3.3 --* AT2G28960.2)
					Solyc01g107540	Plant basic secretory family protein (AHRD V3.3 *** B9GHT3_POPTR)
					Solyc01g107550	Methylthioribose kinase (AHRD V3.3 *** MTK_ARATH)
					Solyc01g107560	Glycosyltransferase (AHRD V3.3 *** K4B2X2_SOLLC)
					Solyc01g107570	LOW QUALITY:transmembrane protein (AHRD V3.3 --* AT1G49800.1)
					Solyc01g107580	Pseudouridine synthase family protein (AHRD V3.3 *** AT3G19440.1)
					Solyc01g107590	Cinnamyl alcohol dehydrogenase (AHRD V3.3 *** C1IC55_GOSHI)
					Solyc01g107600	UNC-50 family protein (AHRD V3.3 *** AT2G15240.1)
					Solyc01g107610	PRKR-interacting 1 (AHRD V3.3 *-* A0A0B0P818_GOSAR)
					Solyc01g107620	Reticulon-like protein (AHRD V3.3 *** M1CF80_SOLTU)
					Solyc01g107625	AAA-type ATPase family protein / ankyrin repeat family protein (AHRD V3.3 --* AT3G24530.2)
					Solyc01g107630	Cell division cycle protein 123 like (AHRD V3.3 *** A0A0B2SWE7_GLYSO)
					Solyc01g107640	Protein TIC 21, chloroplastic (AHRD V3.3 *** A0A0B2PGL4_GLYSO)
					Solyc01g107650	Ovary receptor kinase 1 (AHRD V3.3 *** S4WIP5_SOLCH)
					Solyc01g107660	Stress enhanced protein 1, chloroplastic (AHRD V3.3 *** STEP1_ARATH)
					Solyc01g107670	Leucine-rich repeat receptor-like protein kinase family (AHRD V3.3 *** A0A0K9NH19_ZOSMR)
					Solyc01g107675	Chloroplast envelope membrane protein (AHRD V3.3 --* CEMA_OENGL)
					Solyc01g107690	ATP-dependent Clp protease ATP-binding subunit ClpX (AHRD V3.3 *-* A0A1D1XQW5_9ARAE)
					Solyc01g107695	Kynurenine formamidase (AHRD V3.3 *-* A0A0B0P1F0_GOSAR)
					Solyc01g107700	Kynurenine formamidase (AHRD V3.3 *** A0A1D1Y8U0_9ARAE)
					Solyc01g107710	LOW QUALITY:Late embryogenesis abundant protein-like protein (AHRD V3.3 *** F4JB74_ARATH)
					Solyc01g107720	Late embryogenesis abundant protein-like protein (AHRD V3.3 *** F4JB74_ARATH)
					Solyc01g107730	D-type cyclin-2
					Solyc01g107740	Calcium-dependent lipid-binding (CaLB domain) family protein (AHRD V3.3 *** AT4G34150.1)
					Solyc01g107750	Cysteine protease, putative (AHRD V3.3 *-* B9RYC1_RICCO)
					Solyc01g107770	Glycosyltransferase (AHRD V3.3 *** M1CFS3_SOLTU)
					Solyc01g107780	Glycosyltransferase (AHRD V3.3 *** K4B2Z4_SOLLC)
					Solyc01g107790	Leucine-rich repeat receptor-like protein kinase family (AHRD V3.3 *** A0A0K9PL83_ZOSMR)
					Solyc01g107800	glucuronoxylan 4-O-methyltransferase-like protein (DUF579) (AHRD V3.3 *** AT1G71690.1)
					Solyc01g107810	Glycosyltransferase (AHRD V3.3 *** K4B2Z7_SOLLC)
					Solyc01g107830	Glycosyltransferase (AHRD V3.3 *** K4B2Z9_SOLLC)
					Solyc01g107850	Glycosyltransferase (AHRD V3.3 *-* M1DUE9_SOLTU)
					Solyc01g107853	Glycosyltransferase (AHRD V3.3 *-* M1DUE9_SOLTU)
					Solyc01g107857	Glycosyltransferase (AHRD V3.3 *** C1JIE1_9SOLA)
					Solyc01g107860	CBS domain-containing family protein (AHRD V3.3 *** B9GHB5_POPTR)
					Solyc01g107870	Polyadenylate-binding protein (AHRD V3.3 *** K4B303_SOLLC)
					Solyc01g107880	RING/U-box superfamily protein (AHRD V3.3 *** AT4G34100.2)
					Solyc01g107890	Filament-like plant protein (AHRD V3.3 *-* A0A072UQ33_MEDTR)
					Solyc01g107900	O-acyltransferase WSD1 (AHRD V3.3 *** A0A0B0P2X1_GOSAR)
					Solyc01g107910	Caffeoyl CoA O-methyltransferase (AHRD V3.3 *** A0A0S2UWA5_PETHY)
					Solyc01g107920	LOW QUALITY:Harbinger transposase-derived nuclease (AHRD V3.3 *** A0A103YKF9_CYNCS)
					Solyc01g107930	RING/U-box superfamily protein (AHRD V3.3 *-* AT4G34040.1)
					Solyc01g107933	Photosystem II reaction center protein K (AHRD V3.3 --* PSBK_PINTH)
					Solyc01g107937	Protein kinase superfamily protein (AHRD V3.3 --* AT3G01085.3)
					Solyc01g107940	RING/U-box superfamily protein (AHRD V3.3 *** AT2G15530.7)
					Solyc01g107950	bHLH transcription factor 008
					Solyc01g107960	bHLH transcription factor 009
					Solyc01g107961	Basic helix-loop-helix transcription factor (AHRD V3.3 *** A0A0H3YC60_SALMI)
					Solyc01g107962	Basic helix-loop-helix transcription factor (AHRD V3.3 --* A0A0H3YBU1_SALMI)
					Solyc01g107964	Basic helix-loop-helix transcription factor (AHRD V3.3 *-* A0A0H3YC60_SALMI)
					Solyc01g107966	Basic helix-loop-helix transcription factor (AHRD V3.3 *-* A0A0H3YC60_SALMI)
					Solyc01g107968	Basic helix-loop-helix transcription factor (AHRD V3.3 *-* A0A0H3YC60_SALMI)
					Solyc01g107970	bHLH transcription factor 077
					Solyc01g107980	U-box domain-containing family protein (AHRD V3.3 *** B9HS21_POPTR)
					Solyc01g107990	PI-PLC X domain-containing protein (AHRD V3.3 *** A0A0B2PDX2_GLYSO)
					Solyc01g108000	Kinase family protein (AHRD V3.3 *** D7L9X7_ARALL)
					Solyc01g108010	Endonuclease or glycosyl hydrolase (AHRD V3.3 *** A0A061E1S3_THECC)
					Solyc01g108020	Thioredoxin (AHRD V3.3 *** A0A103YKE9_CYNCS)
					Solyc01g108030	3-methylcrotonyl-CoA carboxylase (AHRD V3.3 *** AT4G34030.1)
					Solyc01g108035	Dynamin-related protein 3A (AHRD V3.3 *-* A0A0B2RN44_GLYSO)
					Solyc01g108040	Dynamin-related protein 3A (AHRD V3.3 *-* A0A1D1XWG2_9ARAE)
					Solyc01g108043	Pentatricopeptide repeat-containing protein (AHRD V3.3 *-* A0A103XM66_CYNCS)
					Solyc01g108047	GATA transcription factor-like protein (AHRD V3.3 *** A0A0X7YHI0_SOLTU)
					Solyc01g108050	Dynamin-related protein 3A (AHRD V3.3 --* A0A1D1YF72_9ARAE)
					Solyc01g108060	Methylcrotonyl-CoA carboxylase beta chain, putative (AHRD V3.3 *-* A0A072UYJ8_MEDTR)
					Solyc01g108070	Class I glutamine amidotransferase-like superfamily protein isoform 1 (AHRD V3.3 *** A0A061E0X3_THECC)
					Solyc01g108080	Galactose oxidase/kelch repeat superfamily protein (AHRD V3.3 --* AT2G36360.4)
					Solyc01g108083	Glucosamine--fructose-6-phosphateaminotransferase (Isomerizing) (AHRD V3.3 --* A0A0D2JBK9_9CHLO)
					Solyc01g108087	Abscisic acid responsive elements-binding factor 2 (AHRD V3.3 *** H6SFS2_BRANA)
					Solyc01g108090	spire, putative (DUF1685) (AHRD V3.3 *-* AT2G15590.2)
					Solyc01g108110	Alpha 1,3 fucosyltransferase (AHRD V3.3 *** Q5DTC8_MEDSA)
					Solyc01g108120	B3 domain-containing protein (AHRD V3.3 *-* W9R6M5_9ROSA)
					Solyc01g108130	B3 domain-containing protein (AHRD V3.3 *** A0A0B2REX2_GLYSO)
					Solyc01g108140	B3 domain-containing protein (AHRD V3.3 *** W9RY77_9ROSA)
					Solyc01g108150	Zinc-binding alcohol dehydrogenase 2 (AHRD V3.3 *** A0A143FQT2_9FABA)
					Solyc01g108160	Autophagy-related protein 2 (AHRD V3.3 *** A0A0K0XR15_TOBAC)
					Solyc01g108170	BEST plant protein match is: (TAIR:plant.1) protein, putative (AHRD V3.3 *** G7JLA4_MEDTR)
					Solyc01g108180	Pentatricopeptide repeat-containing protein (AHRD V3.3 *** A0A0B2RYJ5_GLYSO)
					Solyc01g108190	Calcium-binding EF-hand (AHRD V3.3 *** A0A118JV88_CYNCS)
					Solyc01g108200	Protein disulfide-isomerase SCO2 (AHRD V3.3 *** SCO2_ARATH)
					Solyc01g108210	Cytochrome P450 family ABA 8'-hydroxylase (AHRD V3.3 *** G7JL85_MEDTR)
					Solyc01g108220	Unknown protein (AHRD V3.3 )
					Solyc01g108230	LAG1 longevity assurance-like protein (AHRD V3.3 *** G7JL86_MEDTR)
					Solyc01g108235	Retrovirus-related Pol polyprotein from transposon TNT 1-94 (AHRD V3.3 *-* A0A151TG49_CAJCA)
					Solyc01g108240	Ethylene Response Factor D.3
					Solyc01g108250	DEM2
					Solyc01g108260	TP53RK-binding protein (AHRD V3.3 *** A0A151S6M7_CAJCA)
					Solyc01g108270	Leucine-rich repeat family protein / protein kinase family protein (AHRD V3.3 *** A0A0K9PIB6_ZOSMR)
					Solyc01g108280	Protein kinase superfamily protein (AHRD V3.3 *** AT4G33950.1)
					Solyc01g108290	SWIB/MDM2 domain-containing protein
					Solyc01g108300	Myb family transcription factor
					Solyc01g108320	Peroxidase (AHRD V3.3 *** K4B348_SOLLC)
					Solyc01g108330	LOW QUALITY:Transmembrane protein, putative (AHRD V3.3 *** G7J5T0_MEDTR)
					Solyc01g108340	peptidyl-prolyl cis-trans isomerase CYP40-like
					Solyc01g108350	Plastocyanin-like domain protein (AHRD V3.3 *** G7JMH4_MEDTR)
					Solyc01g108360	Blue copper protein (AHRD V3.3 *** A0A199VY96_ANACO)
					Solyc01g108380	Proteinase inhibitor (AHRD V3.3 *** A0A0R4WFE3_TOBAC)
					Solyc01g108390	Proteinase inhibitor (AHRD V3.3 *** A0A0R4WFE3_TOBAC)
					Solyc01g108400	CDPK-related kinase (AHRD V3.3 *** AT3G50530.1)
					Solyc01g108410	Pentatricopeptide repeat-containing protein (AHRD V3.3 *** A0A103XM66_CYNCS)
					Solyc01g108420	LOW QUALITY:mitogen-activated protein kinase kinase kinase 3 (AHRD V3.3 --* AT1G53570.7)
					Solyc01g108430	Nucleic acid binding protein, putative (AHRD V3.3 *** B9S791_RICCO)
					Solyc01g108440	LOW QUALITY:calmodulin-binding protein (DUF1645) (AHRD V3.3 *** AT2G15760.1)
					Solyc01g108460	Carboxypeptidase (AHRD V3.3 *-* K4B361_SOLLC)
					Solyc01g108500	RNA-binding protein (AHRD V3.3 *** A0A0K9NR72_ZOSMR)
					Solyc01g108510	Sulfotransferase (AHRD V3.3 *** K4B366_SOLLC)
					Solyc01g108520	Acetyl esterase IPR013094 Alpha_beta hydrolase fold-3
					Solyc01g108530	Acetyl esterase IPR013094 Alpha_beta hydrolase fold-3
					Solyc01g108540	Acetyl esterase IPR013094 Alpha_beta hydrolase fold-3
					Solyc01g108550	LOW QUALITY:E3 ubiquitin-protein ligase ATL9 (AHRD V3.3 --* ATL9_ARATH)
					Solyc01g108560	Acetyl esterase IPR013094 Alpha_beta hydrolase fold-3
					Solyc01g108570	Gibberellin receptor GID1L2 IPR013094 Alpha_beta hydrolase fold-3
					Solyc01g108580	Gibberellin receptor GID1L2 IPR013094 Alpha_beta hydrolase fold-3
					Solyc01g108590	LOW QUALITY:WUSCHEL related homeobox 12 (AHRD V3.3 --* AT5G17810.3)
					Solyc01g108600	presequence protease 2 (AHRD V3.3 *** AT1G49630.3)
					Solyc01g108610	Cyclin-dependent kinase inhibitor (AHRD V3.3 *** A0A103YKD7_CYNCS)
					Solyc01g108620	Transmembrane 53 (AHRD V3.3 *** A0A0B0NXX7_GOSAR)
					Solyc01g108630	nii1 nitrite reductase
					Solyc01g108640	LOW QUALITY:GDSL esterase/lipase (AHRD V3.3 *** A0A199UQJ3_ANACO)
					Solyc01g108650	LOW QUALITY:embryo defective 1273 (AHRD V3.3 *** AT1G49510.3)
					Solyc01g108660	N-acetyl-gamma-glutamyl-phosphate reductase (AHRD V3.3 *** S8C8Q1_9LAMI)
					Solyc01g108670	Kinesin motor family protein (AHRD V3.3 *** U5GJ60_POPTR)
					Solyc01g108680	Methyl esterase (AHRD V3.3 *** A0A072UEL6_MEDTR)
					Solyc01g108700	LOW QUALITY:transcription initiation factor TFIID subunit 1b-like protein (AHRD V3.3 -** AT3G19030.1)
					Solyc01g108710	transcription initiation factor TFIID subunit 1b-like protein (AHRD V3.3 -** AT3G19030.1)
					Solyc01g108720	methyl esterase 4 (AHRD V3.3 --* AT2G23580.2)
					Solyc01g108730	methyl esterase 1 (AHRD V3.3 *-* AT2G23620.1)
					Solyc01g108740	Methyl esterase (AHRD V3.3 *** A0A072UEL6_MEDTR)
					Solyc01g108745	Polyneuridine-aldehyde esterase-like protein (AHRD V3.3 *** A0A075F1V8_TOBAC)
					Solyc01g108760	LOW QUALITY:Carbohydrate-binding protein (AHRD V3.3 --* AT3G49790.1)
					Solyc01g108765	Methylketone synthase Ib (AHRD V3.3 *** E0YCS5_SOLLC)
					Solyc01g108780	methylketone synthase 1a
					Solyc01g108790	3-hydroxyisobutyryl-CoA hydrolase-like protein (AHRD V3.3 *-* A0A072TX02_MEDTR)
					Solyc01g108800	3-hydroxyisobutyryl-CoA hydrolase-like protein (AHRD V3.3 *** A0A072TKX0_MEDTR)
					Solyc01g108810	Methylketone synthase Ib (AHRD V3.3 *** E0YCS5_SOLLC)
					Solyc01g108820	Methyl esterase 10, putative (AHRD V3.3 *** A0A061DMV1_THECC)
					Solyc01g108830	Methyl esterase (AHRD V3.3 *-* A0A072UEL6_MEDTR)
					Solyc01g108840	Receptor protein kinase, putative (AHRD V3.3 *** B9T5F6_RICCO)
					Solyc01g108860	2-oxoglutarate (2OG) and Fe(II)-dependent oxygenase superfamily protein (AHRD V3.3 *** A0A061E0N9_THECC)
					Solyc01g108870	2-oxoglutarate (2OG) and Fe(II)-dependent oxygenase superfamily protein (AHRD V3.3 *-* AT3G19010.4)
					Solyc01g108880	2-oxoglutarate (2OG) and Fe(II)-dependent oxygenase superfamily protein (AHRD V3.3 *** AT3G19000.1)
					Solyc01g108900	pollen leucine rich repeat domain-extensin
					Solyc01g108910	Maternal effect embryo arrest protein, putative (AHRD V3.3 *** G7JNK2_MEDTR)
					Solyc01g108920	Sorting nexin-16 (AHRD V3.3 *** W9R163_9ROSA)
					Solyc01g108930	B3 domain-containing protein (AHRD V3.3 *** A0A0B2PYF9_GLYSO)
					Solyc01g108935	B3 domain-containing protein (AHRD V3.3 *-* W9QJE4_9ROSA)
					Solyc01g108950	B3 domain-containing protein (AHRD V3.3 -** A0A0B2PAD4_GLYSO)
					Solyc01g108970	B3 domain-containing protein (AHRD V3.3 --* M8BW15_AEGTA)
					Solyc01g108973	Sorting nexin-16 (AHRD V3.3 *-* W9R163_9ROSA)
					Solyc01g108975	Germacrene A oxidase (AHRD V3.3 --* GAO_SAUCO)
					Solyc01g108977	AP2/B3-like transcriptional factor family protein (AHRD V3.3 --* AT5G60140.1)
					Solyc01g109010	Sorting nexin-16 (AHRD V3.3 *-* A0A0B2RCD7_GLYSO)
					Solyc01g109020	Lipase, GDSL (AHRD V3.3 *-* A0A124SDS7_CYNCS)
					Solyc01g109030	transcriptional factor B3 family protein (AHRD V3.3 *-* AT4G31640.1)
					Solyc01g109040	Cytochrome b6-f complex subunit 7 (AHRD V3.3 *** W9R158_9ROSA)
					Solyc01g109050	glycosyl hydrolase family protein 43 (AHRD V3.3 *** AT3G49880.1)
					Solyc01g109060	Pentatricopeptide repeat-containing protein, putative (AHRD V3.3 *** B9RZG0_RICCO)
					Solyc01g109070	LOW QUALITY:CSL zinc finger domain-containing protein (AHRD V3.3 *** AT2G15910.3)
					Solyc01g109080	Serine/threonine-protein kinase SMG1 (AHRD V3.3 *** A0A0B2PF15_GLYSO)
					Solyc01g109085	phragmoplast orienting kinesin 1 (AHRD V3.3 --* AT3G17360.3)
					Solyc01g109090	LOW QUALITY:mRNA, clone: RTFL01-34-C05 (AHRD V3.3 -** E4MXL5_EUTHA)
					Solyc01g109100	LOW QUALITY:phytochrome interacting factor 3-like 5 (AHRD V3.3 --* AT2G20180.6)
					Solyc01g109110	Guanine nucleotide-binding protein alpha-2 subunit (AHRD V3.3 *** A0A151THZ4_CAJCA)
					Solyc01g109120	Transducin/WD40 repeat-like superfamily protein (AHRD V3.3 *** AT3G18950.1)
					Solyc01g109130	Proteasome assembly chaperone 2 (AHRD V3.3 *** K4B3C7_SOLLC)
					Solyc01g109140	divinyl ether synthase
					Solyc01g109150	cytochrome P450 CYP74C4
					Solyc01g109160	CYP74C4
					Solyc01g109170	WCOR413-like plant cold acclimation protein
					Solyc01g109180	Long-Chain Acyl-CoA Synthetase (AHRD V3.3 *** A0A0G2SJ83_SALMI)
					Solyc01g109190	LOW QUALITY:nuclear factor Y, subunit A10 (AHRD V3.3 --* AT5G06510.6)
					Solyc01g109200	RING/U-box superfamily protein (AHRD V3.3 *** A0A061DYT2_THECC)
					Solyc01g109210	LOW QUALITY:transmembrane protein (AHRD V3.3 --* AT3G04310.2)
					Solyc01g109220	Mitochondrial import receptor subunit TOM6 homolog (AHRD V3.3 *** TOM6_ARATH)
					Solyc01g109230	Cysteine/Histidine-rich C1 domain family protein (AHRD V3.3 *** A0A061E4Q7_THECC)
					Solyc01g109240	LOB domain-containing protein, putative (AHRD V3.3 *** B9SXJ8_RICCO)
					Solyc01g109250	LOW QUALITY:DUF4228 domain protein (AHRD V3.3 *** I3SPG4_MEDTR)
					Solyc01g109260	Plastid division PDV2-like protein (AHRD V3.3 *** A0A0B0MUD2_GOSAR)
					Solyc01g109270	electron transporter, putative (Protein of unknown function, DUF547) (AHRD V3.3 *** AT5G66600.9)
					Solyc01g109280	RING/U-box superfamily protein (AHRD V3.3 *** AT2G16090.4)
					Solyc01g109290	S-adenosyl-L-methionine-dependent methyltransferases superfamily protein
					Solyc01g109300	4-hydroxy-3-methylbut-2-enyl diphosphate reductase
					Solyc01g109310	Protein DETOXIFICATION (AHRD V3.3 *** K4B3E4_SOLLC)
					Solyc01g109315	CCCH-type zinc finger family protein (AHRD V3.3 --* AT5G56930.1)
					Solyc01g109320	Protein DETOXIFICATION (AHRD V3.3 *** K4B3E5_SOLLC)
					Solyc01g109330	cytochrome c biogenesis protein-like protein
					Solyc01g109340	RING/U-box superfamily protein (AHRD V3.3 *** AT2G23780.3)
					Solyc01g109350	transducin family protein / WD-40 repeat family protein (AHRD V3.3 *** AT3G18860.1)
					Solyc01g109360	Tyrosyl-tRNA synthetase (AHRD V3.3 *** P93363_TOBAC)
					Solyc01g109370	1-acyl-sn-glycerol-3-phosphate acyltransferase (AHRD V3.3 *** B2LWM5_RICCO)
					Solyc01g109380	UPF0496 protein (AHRD V3.3 *** A0A061E8F5_THECC)
					Solyc01g109390	Protease inhibitor/seed storage/lipid transfer protein family protein (AHRD V3.3 *** D7MM18_ARALL)
					Solyc01g109400	Flavoprotein wrbA (AHRD V3.3 *** A0A0B0P664_GOSAR)
					Solyc01g109410	dolichyl-diphosphooligosaccharide--protein glycosyltransferase subunit
					Solyc01g109430	PPPDE putative thiol peptidase family protein
					Solyc01g109440	LOW QUALITY:G-box-binding factor 1 (AHRD V3.3 --* W9RBL5_9ROSA)
					Solyc01g109450	PfkB family carbohydrate kinase (AHRD V3.3 *** A0A072UMB6_MEDTR)
					Solyc01g109460	Polyol monosaccharide transporter 4
					Solyc01g109470	Dehydration-responsive protein RD22, putative (AHRD V3.3 *** B9RBD8_RICCO)
					Solyc01g109480	LOW QUALITY:BURP domain protein RD22 (AHRD V3.3 --* RD22_ARATH)
					Solyc01g109490	Cysteinyl-tRNA synthetase, putative (AHRD V3.3 --* B9RP10_RICCO)
					Solyc01g109495	Dehydration-responsive protein RD22 (AHRD V3.3 *** K7XKT0_SOLTU)
					Solyc01g109500	Dehydration-responsive protein RD22, putative (AHRD V3.3 *** B9RBD8_RICCO)
					Solyc01g109505	pleckstrin homology (PH) domain-containing protein (AHRD V3.3 --* AT4G17140.3)
					Solyc01g109510	SWI/SNF complex subunit SWI3D (AHRD V3.3 *** W9R169_9ROSA)
					Solyc01g109520	Rab family GTPase (AHRD V3.3 *** D8RRT7_SELML)
					Solyc01g109540	Coatomer subunit gamma (AHRD V3.3 *** K4B3G7_SOLLC)
					Solyc01g109550	Mitochondrial transcription termination factor family protein (AHRD V3.3 *** AT3G18870.1)
					Solyc01g109570	Beta-1,3-glucanase 12 (AHRD V3.3 *** K9MBD2_SOLTU)
					Solyc01g109580	Adenylyl cyclase-associated protein (AHRD V3.3 *** K4B3H1_SOLLC)
					Solyc01g109590	Kinase family protein (AHRD V3.3 *** D7MF07_ARALL)
					Solyc01g109600	BTB/POZ domain-containing protein (AHRD V3.3 *** A0A1D1XPT6_9ARAE)
					Solyc01g109610	Erythronate-4-phosphate dehydrogenase family protein (AHRD V3.3 *** G7JG61_MEDTR)
					Solyc01g109620	NAD(P)H-quinone oxidoreductase subunit I, chloroplastic (AHRD V3.3 *** NDHI_ARAHI)
					Solyc01g109630	Mitochondrial transcription termination factor family protein (AHRD V3.3 *** AT2G21710.1)
					Solyc01g109640	AP-3 complex subunit sigma (AHRD V3.3 *** AP3S_ARATH)
					Solyc01g109650	Lrr receptor protein kinase, putative (AHRD V3.3 *** B9RBF5_RICCO)
sli477	L*	5	30800685-30800818	69	Solyc05g023863	LOW QUALITY:Retrovirus-related Pol polyprotein from transposon TNT 1-94 (AHRD V3.3 *-* A0A151QVI1_CAJCA)
					Solyc05g023867	Protein FAR-RED-ELONGATED HYPOCOTYL 1-LIKE (AHRD V3.3 --* FHL_ARATH)
					Solyc05g023870	LOW QUALITY:Pentatricopeptide repeat-containing protein (AHRD V3.3 *-* A0A103YG29_CYNCS)
					Solyc05g023880	Pentatricopeptide repeat-containing protein (AHRD V3.3 *-* V5QP54_GOSHI)
					Solyc05g023890	Pentatricopeptide repeat-containing protein (AHRD V3.3 *-* V5QP54_GOSHI)
					Solyc05g023900	Pentatricopeptide repeat-containing protein (AHRD V3.3 *** A0A103YG29_CYNCS)
					Solyc05g023920	LOW QUALITY:NADH-ubiquinone oxidoreductase chain 1 (AHRD V3.3 *-* NU1M_PETHY)
					Solyc05g023930	LOW QUALITY:RuBisCO large subunit-binding protein subunit alpha, chloroplastic (AHRD V3.3 --* RUBA_PEA)
					Solyc05g023940	LOW QUALITY:zinc finger (C3HC4-type RING finger) family protein (AHRD V3.3 --* AT3G62970.3)
					Solyc05g023950	LOW QUALITY:Type I inositol-1,4,5-trisphosphate 5-phosphatase (AHRD V3.3 --* A0A072U8E1_MEDTR)
					Solyc05g023960	Transport membrane protein (AHRD V3.3 *-* A0A0C5ARU2_HYONI)
					Solyc05g023970	Transport membrane protein (AHRD V3.3 *-* A0A0C5ARU2_HYONI)
					Solyc05g023980	LOW QUALITY:Naringenin,2-oxoglutarate 3-dioxygenase (AHRD V3.3 --* FL3H_MALDO)
					Solyc05g023990	LOW QUALITY:Leucine-rich receptor-like protein kinase family protein (AHRD V3.3 --* AT1G09970.2)
					Solyc05g024000	LOW QUALITY:PRF (AHRD V3.3 *-* Q96485_SOLLC)
					Solyc05g024010	Zinc finger protein CONSTANS-LIKE 14 (AHRD V3.3 *** B9GMQ8_POPTR)
					Solyc05g024020	LOW QUALITY:DnaK family protein (AHRD V3.3 *-* A0A072UMK6_MEDTR)
					Solyc05g024030	LOW QUALITY:sodium hydrogen exchanger 4 (AHRD V3.3 --* AT3G06370.2)
					Solyc05g024040	LOW QUALITY:Lysine-specific histone demethylase 1 (AHRD V3.3 *-* A0A0K9P4Z9_ZOSMR)
					Solyc05g024050	LOW QUALITY:17.0 kDa class II heat shock protein (AHRD V3.3 --* HSP23_MAIZE)
					Solyc05g024055	Lysine-specific histone demethylase 1-like protein (AHRD V3.3 *-* A0A0B0PVB3_GOSAR)
					Solyc05g024060	Lysine-specific histone demethylase 1-like protein (AHRD V3.3 *-* A0A0B0PVB3_GOSAR)
					Solyc05g024070	LOW QUALITY:Lysine-specific histone demethylase 1-like protein (AHRD V3.3 *-* A0A0B0PVB3_GOSAR)
					Solyc05g024080	LOW QUALITY:Lysine-specific histone demethylase 1-like protein (AHRD V3.3 *-* A0A0B0PVB3_GOSAR)
					Solyc05g024090	LOW QUALITY:Lysine-specific histone demethylase 1-like protein (AHRD V3.3 *-* A0A0B0PVB3_GOSAR)
					Solyc05g024100	LOW QUALITY:Lysine-specific histone demethylase 1-like protein (AHRD V3.3 *-* A0A0B0PVB3_GOSAR)
					Solyc05g024120	Vacuolar protein sorting-associated protein 33-like protein (AHRD V3.3 *-* W9RWW6_9ROSA)
					Solyc05g024125	Lysine-specific histone demethylase 1 (AHRD V3.3 *-* A0A0K9P4Z9_ZOSMR)
					Solyc05g024130	LOW QUALITY:Lysine-specific histone demethylase 1-like protein (AHRD V3.3 *-* A0A0B0PVB3_GOSAR)
					Solyc05g024135	LOW QUALITY:Retrovirus-related Pol polyprotein from transposon TNT 1-94 (AHRD V3.3 *-* A0A151SUC2_CAJCA)
					Solyc05g024140	LOW QUALITY:MEF2BNB-like protein (AHRD V3.3 *-* AT2G39170.1)
					Solyc05g024160	Pyruvate dehydrogenase E1 component subunit beta (AHRD V3.3 *** B6T6H3_MAIZE)
					Solyc05g024170	LOW QUALITY:Protein MEF2BNB (AHRD V3.3 *-* A0A1D1YHW2_9ARAE)
					Solyc05g024173	Aldolase superfamily protein (AHRD V3.3 --* AT2G26800.5)
					Solyc05g024177	Lysine-specific histone demethylase 1-like protein (AHRD V3.3 *-* A0A0B0PVB3_GOSAR)
					Solyc05g024180	APO protein 1 (AHRD V3.3 *-* W9RCK2_9ROSA)
					Solyc05g024190	Chlorophyll synthase (AHRD V3.3 --* C3W4Q2_TOBAC)
					Solyc05g024195	LOW QUALITY:Aminotransferase-like, plant mobile domain family protein (AHRD V3.3 *-* AT1G50830.1)
					Solyc05g024200	Kinesin-like protein KIN-5C (AHRD V3.3 --* KN5C_ARATH)
					Solyc05g024210	LOW QUALITY:Ribonuclease 3 family protein (AHRD V3.3 *** B9GTV4_POPTR)
					Solyc05g024230	ATP-dependent 6-phosphofructokinase (AHRD V3.3 *-* A0A0V0IM90_SOLCH)
					Solyc05g024240	Enoyl CoA hydratase/isomerase (AHRD V3.3 *** A0A0K9NXW3_ZOSMR)
					Solyc05g024245	Enoyl CoA hydratase/isomerase (AHRD V3.3 *** A0A0K9NXW3_ZOSMR)
					Solyc05g024260	Bidirectional sugar transporter SWEET (AHRD V3.3 *** K4BZR4_SOLLC)
					Solyc05g024290	Protein kinase superfamily protein (AHRD V3.3 *** AT5G13160.1)
					Solyc05g024300	LOW QUALITY:Disease resistance protein N-like protein (AHRD V3.3 *-* A0A0H4BFQ2_9SOLA)
					Solyc05g024310	Alcohol dehydrogenase, putative (AHRD V3.3 *-* B9T7R7_RICCO)
					Solyc05g024320	Alcohol dehydrogenase, putative (AHRD V3.3 *** B9T7R7_RICCO)
					Solyc05g024325	Protein-S-isoprenylcysteine O-methyltransferase (AHRD V3.3 *-* M1ATM9_SOLTU)
					Solyc05g024330	LOW QUALITY:Retrovirus-related Pol polyprotein from transposon TNT 1-94 (AHRD V3.3 *-* A0A151QMG6_CAJCA)
					Solyc05g024340	Exocyst subunit exo70 family protein (AHRD V3.3 *** A0A072UIK5_MEDTR)
					Solyc05g024350	LOW QUALITY:NBS-LRR resistance protein (AHRD V3.3 *** A0A060AIT9_SOLME)
					Solyc05g024360	Disease resistance protein (TIR-NBS-LRR class) (AHRD V3.3 *-* A0A072U6R9_MEDTR)
					Solyc05g024370	disease resistance protein (TIR-NBS-LRR class) (AHRD V3.3 *-* AT5G17680.2)
					Solyc05g024373	Disease resistance protein (TIR-NBS-LRR class) family (AHRD V3.3 --* AT5G46450.3)
					Solyc05g024377	Disease resistance protein (TIR-NBS-LRR class) (AHRD V3.3 *-* A0A072UXW1_MEDTR)
					Solyc05g024380	LOW QUALITY:magnesium transporter 2 (AHRD V3.3 --* AT1G16010.3)
					Solyc05g024383	Retrovirus-related Pol polyprotein from transposon TNT 1-94 (AHRD V3.3 *-* A0A151U720_CAJCA)
					Solyc05g024385	Retrovirus-related Pol polyprotein from transposon TNT 1-94 (AHRD V3.3 *-* A0A151UHD1_CAJCA)
					Solyc05g024387	Serine/threonine protein phosphatase 7 long form isogeny (AHRD V3.3 *** A0A151SGZ7_CAJCA)
					Solyc05g024400	LOW QUALITY:Leucine-rich repeat protein kinase family protein (AHRD V3.3 --* AT1G51910.1)
					Solyc05g024410	Na+/H+ exchanger 8 (AHRD V3.3 --* AT1G14660.2)
					Solyc05g024415	Galactose oxidase/kelch repeat protein (AHRD V3.3 *** G7IH11_MEDTR)
					Solyc05g024420	LOW QUALITY:F-box/RNI-like superfamily protein (AHRD V3.3 --* AT1G13570.2)
					Solyc05g024430	transmembrane protein (AHRD V3.3 *** AT4G13500.1)
					Solyc05g024440	LOW QUALITY:NAD(P)H-quinone oxidoreductase subunit 2, chloroplastic (AHRD V3.3 *-* A0A126TH18_9ROSI)
					Solyc05g024450	LOW QUALITY:Pentatricopeptide repeat (PPR) superfamily protein (AHRD V3.3 --* AT5G14820.1)
					Solyc05g024452	Retrovirus-related Pol polyprotein from transposon TNT 1-94 (AHRD V3.3 *-* A0A151QRB6_CAJCA)
					Solyc05g024454	Mutator-like transposase (AHRD V3.3 *-* Q9FH43_ARATH)
sli685	L*, Hue	6	23652084-23652222	75	Solyc06g032745	Reverse transcriptase (AHRD V3.3 *** V9LLK9_ZIZJJ)
					Solyc06g033780	LOW QUALITY:Mitochondrial transcription termination factor family protein (AHRD V3.3 --* AT1G61970.7)
					Solyc06g033782	Retrovirus-related Pol polyprotein from transposon TNT 1-94 (AHRD V3.3 *-* A0A151TC71_CAJCA)
					Solyc06g033784	HAD-superfamily hydrolase, subfamily IG, 5'-nucleotidase (AHRD V3.3 --* AT2G23890.3)
					Solyc06g033786	Transposon Ty3-I Gag-Pol polyprotein (AHRD V3.3 *-* A0A151TR51_CAJCA)
					Solyc06g033788	LOW QUALITY:Transposon Ty3-I Gag-Pol polyprotein (AHRD V3.3 *-* A0A151UBJ4_CAJCA)
					Solyc06g033810	LOW QUALITY:RNA-binding family protein (AHRD V3.3 *** B9GTK9_POPTR)
					Solyc06g033820	MADS-box transcription factor (AHRD V3.3 *-* G7KR16_MEDTR)
					Solyc06g033830	LOW QUALITY:MADS-box transcription factor-like protein (AHRD V3.3 *-* AT4G37435.1)
					Solyc06g033850	Dehydration responsive element-binding factor protein (AHRD V3.3 --* A0A0K0K9Y3_ELECO)
					Solyc06g033860	Glutamate dehydrogenase (AHRD V3.3 *** K4C4L0_SOLLC)
					Solyc06g033870	LOW QUALITY:R2R3MYB transcription factor 105
					Solyc06g033880	LOW QUALITY:Leucine-rich repeat protein kinase family protein (AHRD V3.3 --* AT2G28960.2)
					Solyc06g033890	DNA-directed RNA polymerase II subunit RPB7 (AHRD V3.3 *** A0A0B0PUV3_GOSAR)
					Solyc06g033900	DNA-directed RNA polymerase II subunit RPB7 (AHRD V3.3 *** A0A151T1C2_CAJCA)
					Solyc06g033910	DNA-directed RNA polymerase II subunit Rpb7-like protein (AHRD V3.3 *** A0A072VL49_MEDTR)
					Solyc06g033920	Leucine-rich repeat receptor-like protein kinase family protein (AHRD V3.3 *** AT3G24240.1)
					Solyc06g033930	LOW QUALITY:Retrovirus-related Pol polyprotein from transposon TNT 1-94 (AHRD V3.3 *-* A0A151RV26_CAJCA)
					Solyc06g033940	LOW QUALITY:Leucine-rich receptor-like kinase family protein, putative (AHRD V3.3 *-* G7KZT3_MEDTR)
					Solyc06g033950	LOW QUALITY:Leucine-rich repeat receptor-like protein kinase family protein (AHRD V3.3 *-* AT3G24240.1)
					Solyc06g033960	LOW QUALITY:Leucine-rich repeat receptor-like protein kinase family protein (AHRD V3.3 *-* AT4G08850.2)
					Solyc06g033990	Leucine-rich repeat protein kinase family protein (AHRD V3.3 --* AT1G79620.3)
					Solyc06g034000	R2R3MYB transcription factor 95
					Solyc06g034010	LOW QUALITY:Protein kinase superfamily protein (AHRD V3.3 --* AT4G01330.3)
					Solyc06g034020	methionine sulfoxide reductase A3
					Solyc06g034030	myb-like transcription factor family protein (AHRD V3.3 *-* AT5G47390.1)
					Solyc06g034040	Oleosin (AHRD V3.3 *** K4C4M8_SOLLC)
					Solyc06g034050	LOW QUALITY:Purine permease family protein (AHRD V3.3 *-* D7MCV2_ARALL)
					Solyc06g034060	Calcineurin B-like protein (AHRD V3.3 --* A0A140EEG9_9POAL)
					Solyc06g034063	PIF1 helicase, putative (AHRD V3.3 *-* A0A061ECN6_THECC)
					Solyc06g034067	AT hook motif-containing protein, putative, expressed (AHRD V3.3 *** Q2QZU2_ORYSJ)
					Solyc06g034080	50S ribosomal protein L20, chloroplastic (AHRD V3.3 --* RK20_ACUOB)
					Solyc06g034090	LOW QUALITY:NAD(P)-linked oxidoreductase superfamily protein (AHRD V3.3 --* AT3G53880.2)
					Solyc06g034100	ubiquinol-cytochrome C chaperone family protein (AHRD V3.3 *** AT5G51220.1)
					Solyc06g034110	Tomato acid phosphatase
					Solyc06g034120	Oxidoreductase, zinc-binding dehydrogenase family protein, expressed (AHRD V3.3 *** Q10T48_ORYSJ)
					Solyc06g034130	LOW QUALITY:Late embryogenesis abundant protein-like protein (AHRD V3.3 *** F4JB74_ARATH)
					Solyc06g034140	B3 domain-containing protein (AHRD V3.3 *-* W9RYD5_9ROSA)
					Solyc06g034150	8-amino-7-oxononanoate synthase (AHRD V3.3 *** A0A0B2R2H1_GLYSO)
					Solyc06g034160	Autophagy-related protein 3 (AHRD V3.3 *** K4C4P0_SOLLC)
					Solyc06g034170	LOW QUALITY:Acyl-[acyl-carrier-protein] desaturase (AHRD V3.3 *-* A0A059BUB1_EUCGR)
					Solyc06g034180	2-phosphoglycerate kinase (AHRD V3.3 *** A0A0B2RDC0_GLYSO)
					Solyc06g034200	Phosphate transporter (AHRD V3.3 *** K4C4P4_SOLLC)
					Solyc06g034205	Transposon Ty3-I Gag-Pol polyprotein (AHRD V3.3 *-* A0A151R7X5_CAJCA)
					Solyc06g034210	LOW QUALITY:fibronectin type III domain protein (DUF1423) (AHRD V3.3 --* AT3G63500.3)
					Solyc06g034220	Vesicle-associated 1-1-like protein (AHRD V3.3 *** A0A0B0MV36_GOSAR)
					Solyc06g034230	Ubiquitin carboxyl-terminal hydrolase family protein (AHRD V3.3 *-* AT1G71850.1)
					Solyc06g034231	RNA-directed DNA polymerase (reverse transcriptase)-related family protein (AHRD V3.3 *-* ATMG00310.1)
					Solyc06g034232	LINE-1 reverse transcriptase like (AHRD V3.3 *-* A0A0B2SAW9_GLYSO)
					Solyc06g034234	Cytochrome P450 (AHRD V3.3 *-* Q9AVQ2_SOLTU)
					Solyc06g034236	Cytochrome P450 (AHRD V3.3 *-* Q9M7M3_CAPAN)
					Solyc06g034238	Cytochrome P450 (AHRD V3.3 *-* Q9SWE3_TOBAC)
					Solyc06g034290	Glycerol-3-phosphate transporter, putative (AHRD V3.3 *** B9R9S6_RICCO)
					Solyc06g034300	LOW QUALITY:RING/U-box superfamily protein (AHRD V3.3 --* AT1G53190.2)
					Solyc06g034320	transmembrane protein (AHRD V3.3 *** AT4G25225.2)
					Solyc06g034330	Taraxerol synthase (AHRD V3.3 --* TARS_RHISY)
					Solyc06g034340	NAC domain protein, (AHRD V3.3 *** A0A061G781_THECC)
					Solyc06g034350	DNA-directed RNA polymerase subunit beta (AHRD V3.3 --* RPOB_PHAAO)
					Solyc06g034360	Pectinesterase (AHRD V3.3 *** K4C4Q7_SOLLC)
					Solyc06g034370	Plant invertase/pectin methylesterase inhibitor superfamily protein (AHRD V3.3 *** AT5G62350.1)
					Solyc06g034380	60S ribosomal protein L9 (AHRD V3.3 *** A0A0B0NWI7_GOSAR)
					Solyc06g034390	Phosphate-responsive 1 family protein (AHRD V3.3 *** G7JP91_MEDTR)
					Solyc06g034395	Retrovirus-related Pol polyprotein from transposon TNT 1-94 (AHRD V3.3 *-* A0A151RE46_CAJCA)
					Solyc06g034410	DUF1442 family protein (AHRD V3.3 *** B7FH79_MEDTR)
					Solyc06g035410	Purine permease (AHRD V3.3 *-* G7KBC7_MEDTR),Pfam:PF16913
					Solyc06g035420	Purine permease-like protein (AHRD V3.3 *** G7J4H5_MEDTR)
					Solyc06g035430	AT hook motif DNA-binding family protein (AHRD V3.3 *** AT4G25320.1)
					Solyc06g035450	Dead box ATP-dependent RNA helicase, putative (AHRD V3.3 *** B9R9L5_RICCO)
					Solyc06g035455	Serine/threonine protein phosphatase 7 long form isogeny (AHRD V3.3 *** A0A151SE46_CAJCA)
					Solyc06g035490	bHLH transcription factor 042
					Solyc06g035520	Gibberellin receptor GID1 (AHRD V3.3 *** A0A151RHF2_CAJCA)
					Solyc06g035530	gibberellin 20-oxidase-2
					Solyc06g035540	LOW QUALITY:Serine/Threonine-kinase, putative (Protein of unknown function, DUF547) (AHRD V3.3 --* AT1G21060.2)
					Solyc06g035550	Unknown protein (AHRD V3.3 )
					Solyc06g035555	MADS-box transcription factor (AHRD V3.3 *** A0A023JBH3_9ROSI)
sli2792	Hue, Chroma	2	54285159-54285358	267	Solyc02g091330	AAR2 protein family (AHRD V3.3 *** AT1G66510.4)
					Solyc02g091340	Pyridoxal kinase (AHRD V3.3 *** Q4JR84_SOLTU)
					Solyc02g091345	Pyridoxal kinase (AHRD V3.3 *-* Q4JR84_SOLTU)
					Solyc02g091350	Glycosyltransferase (AHRD V3.3 *** K4BCT3_SOLLC)
					Solyc02g091390	cold-regulated protein (AHRD V3.3 *** AT3G03341.1)
					Solyc02g091400	LOW QUALITY:hydroxyproline-rich glycoprotein family protein (AHRD V3.3 --* AT1G23050.1)
					Solyc02g091410	Protease Do-like 7 (AHRD V3.3 *** DEGP7_ARATH)
					Solyc02g091420	NOD26-like intrinsic protein 4.1
					Solyc02g091430	U-box domain-containing protein (AHRD V3.3 *** A0A0K9PMJ3_ZOSMR)
					Solyc02g091440	basic helix-loop-helix (bHLH) DNA-binding superfamily protein (AHRD V3.3 *-* AT2G14760.1)
					Solyc02g091450	ATP/DNA binding protein (AHRD V3.3 --* AT3G48770.2)
					Solyc02g091460	Double-stranded RNA binding protein, putative (AHRD V3.3 *-* B9T2K0_RICCO)
					Solyc02g091470	Kinase family protein (AHRD V3.3 *** U5GCF1_POPTR)
					Solyc02g091480	Calcium binding protein (AHRD V3.3 *** B5QST3_PARJU)
					Solyc02g091490	pfkB-like carbohydrate kinase family protein (AHRD V3.3 *** AT1G66430.1)
					Solyc02g091500	Calcium binding protein (AHRD V3.3 *** Q93YA8_SESRO)
					Solyc02g091510	GDP-L-galactose phosphorylase 2
					Solyc02g091520	Calcium-dependent lipid-binding domain-containing protein (AHRD V3.3 *** F4K8L6_ARATH)
					Solyc02g091525	5'-AMP-activated protein kinase subunit beta-1 (AHRD V3.3 *** A0A061EHR2_THECC)
					Solyc02g091550	MADS-box transcription factor (AHRD V3.3 *** G7IS85_MEDTR)
					Solyc02g091560	Serine hydroxymethyltransferase (AHRD V3.3 *** A0A0R4J3Y9_SOYBN)
					Solyc02g091570	LOW QUALITY:F-box family protein, putative (AHRD V3.3 *** A0A061GHK4_THECC)
					Solyc02g091580	Oligopeptidase A (AHRD V3.3 *** W9RQH4_9ROSA)
					Solyc02g091590	symbiosis receptor-like kinase (SYMRK)
					Solyc02g091620	Nuclear pore complex protein (AHRD V3.3 --* AT1G55540.2)
					Solyc02g091623	DNA-directed RNA polymerase subunit beta' (AHRD V3.3 --* RPOC1_PSINU)
					Solyc02g091625	DNA mismatch repair protein MLH3-like protein (AHRD V3.3 *-* A0A0X7YCF6_SOLTU)
					Solyc02g091627	DNA mismatch repair protein mutL (AHRD V3.3 *-* A0A0B2SBZ1_GLYSO)
					Solyc02g091640	endoribonuclease E-like protein (AHRD V3.3 *** AT4G37920.1)
					Solyc02g091650	DNA-binding protein, putative (duplicated DUF1399) (AHRD V3.3 *** AT2G22660.3)
					Solyc02g091655	Telomerase activating protein Est1 (AHRD V3.3 --* AT1G28260.2)
					Solyc02g091660	Transcription factor GTE4 (AHRD V3.3 *** A0A0B2QCM2_GLYSO)
					Solyc02g091670	Octicosapeptide/Phox/Bem1p domain-containing protein (AHRD V3.3 *-* T2DP86_PHAVU)
					Solyc02g091680	Beta-D-xylosidase (AHRD V3.3 *** A9YWR3_MEDTR)
					Solyc02g091690	bHLH transcription factor 081
					Solyc02g091700	hydroxyproline-rich glycoprotein family protein (AHRD V3.3 *** AT5G65660.1)
					Solyc02g091710	Zinc finger (C3HC4-type RING finger) family protein (AHRD V3.3 *** AT5G49665.1)
					Solyc02g091720	LisH/CRA/RING-U-box protein (AHRD V3.3 *** G7LHS6_MEDTR)
					Solyc02g091730	Chromatin SPT2 (AHRD V3.3 *** A0A118JSU1_CYNCS)
					Solyc02g091733	Chromatin SPT2 (AHRD V3.3 --* A0A118JSU1_CYNCS)
					Solyc02g091737	Starch synthase V (AHRD V3.3 *-* B2ZGM7_SOLTU)
					Solyc02g091740	Kinesin-like protein (AHRD V3.3 *** K4BCX6_SOLLC)
					Solyc02g091770	Starch synthase, chloroplastic/amyloplastic (AHRD V3.3 *-* V7CL87_PHAVU)
					Solyc02g091790	Transducin/WD40 repeat-like superfamily protein (AHRD V3.3 *** AT3G49660.1)
					Solyc02g091800	basic helix-loop-helix (bHLH) DNA-binding superfamily protein (AHRD V3.3 *** AT4G37850.2)
					Solyc02g091810	bHLH transcription factor 015
					Solyc02g091820	bHLH transcription factor 016
					Solyc02g091830	Phosphotransferase (AHRD V3.3 *** K4BCY1_SOLLC)
					Solyc02g091840	Non-specific serine/threonine protein kinase (AHRD V3.3 *** F8WS84_SOLLC)
					Solyc02g091860	Receptor kinase (AHRD V3.3 *** D9IAP8_GOSHI)
					Solyc02g091870	Tubulin alpha chain (AHRD V3.3 *** M1D0L4_SOLTU)
					Solyc02g091880	cytochrome c oxidase-like protein (AHRD V3.3 *-* AT4G37830.1)
					Solyc02g091890	myb-like protein X (AHRD V3.3 *-* AT4G33740.5)
					Solyc02g091900	Cysteine desulfurase-like protein (AHRD V3.3 *** G7K149_MEDTR)
					Solyc02g091910	Epidermal patterning factor-like protein (AHRD V3.3 *** G7K151_MEDTR),Pfam:PF17181
					Solyc02g091920	xyloglucan endotransglucosylase-hydrolase 7
					Solyc02g091930	Homeobox-leucine zipper protein family (AHRD V3.3 *** AT4G37790.1)
					Solyc02g091940	Protein TSSC4 (AHRD V3.3 *** A0A0B0PXY2_GOSAR)
					Solyc02g091950	Lysosomal Pro-X carboxypeptidase (AHRD V3.3 *-* Q9FLH1_ARATH)
					Solyc02g091960	Nuclear matrix constituent-like protein, putative (AHRD V3.3 *** A0A072UNX6_MEDTR)
					Solyc02g091970	SlBCAT3
					Solyc02g091980	blind-like7
					Solyc02g091990	1-aminocyclopropane-1-carboxylate synthase 3
					Solyc02g092000	transmembrane protein (AHRD V3.3 *** AT3G49720.3)
					Solyc02g092010	GTP-binding protein hflx, putative (AHRD V3.3 *** A0A061DHA7_THECC)
					Solyc02g092020	F-box protein SKIP23 (AHRD V3.3 *** A0A151TCP0_CAJCA)
					Solyc02g092030	DUF21 domain-containing-like protein (AHRD V3.3 *** A0A0B0NQ32_GOSAR)
					Solyc02g092040	LOW QUALITY:Leucine-rich receptor-like kinase family protein (AHRD V3.3 *** G7K170_MEDTR)
					Solyc02g092045	separase (AHRD V3.3 --* AT4G22970.3)
					Solyc02g092050	AP2-like ethylene-responsive transcription factor (AHRD V3.3 *** A0A072VCJ1_MEDTR)
					Solyc02g092070	Growth-regulating factor (AHRD V3.3 *** A0A072VEY4_MEDTR)
					Solyc02g092075	NAD(P)H-quinone oxidoreductase subunit 2, chloroplastic (AHRD V3.3 --* NU2C_ENSVE)
					Solyc02g092080	60S ribosomal protein L23a (AHRD V3.3 *** RL23A_DAUCA)
					Solyc02g092090	BZIP transcription factor family protein (AHRD V3.3 *** B9HFY8_POPTR)
					Solyc02g092100	LOW QUALITY:E3 ubiquitin ligase (AHRD V3.3 --* AT5G05560.1)
					Solyc02g092110	Phytosulfokines 3 family protein (AHRD V3.3 *** B9IBM1_POPTR)
					Solyc02g092120	Phytosulfokines 3 family protein (AHRD V3.3 *** B9IBM1_POPTR)
					Solyc02g092130	Transmembrane protein, putative (AHRD V3.3 *** G7JF82_MEDTR)
					Solyc02g092140	Protein PHLOEM PROTEIN 2-LIKE A10 (AHRD V3.3 *** A0A0B2PZA4_GLYSO)
					Solyc02g092145	ACT domain-containing protein (AHRD V3.3 *** D7M3X3_ARALL)
					Solyc02g092160	BSD domain-containing protein, putative (AHRD V3.3 *** A0A061DP77_THECC)
					Solyc02g092180	LOW QUALITY:cell division cycle 48C (AHRD V3.3 --* AT3G01610.2)
					Solyc02g092190	LOW QUALITY:Disease resistance protein (TIR-NBS-LRR class) family (AHRD V3.3 --* AT5G46450.3)
					Solyc02g092200	Histone-lysine N-methyltransferase NSD3, putative (AHRD V3.3 *** A0A061DH30_THECC)
					Solyc02g092210	Alpha-6-galactosyltransferase (AHRD V3.3 *** Q5TIN2_SOLTU)
					Solyc02g092215	Galactosyl transferase GMA12/MNN10 family protein (AHRD V3.3 *** AT2G22900.1)
					Solyc02g092220	Flavin-binding monooxygenase family protein (AHRD V3.3 --* AT5G25620.1)
					Solyc02g092230	ADIPOR-like receptor protein (AHRD V3.3 *** A0A0B0MUN3_GOSAR)
					Solyc02g092240	DUF4228 domain protein (AHRD V3.3 *** G7JF67_MEDTR)
					Solyc02g092250	Cytochrome P450 (AHRD V3.3 *** A0A061FC67_THECC)
					Solyc02g092260	Amino acid acetyltransferase(N-acetylglutamate synthase)-like protein (AHRD V3.3 *** Q8H5K9_ORYSJ)
					Solyc02g092270	NADH-ubiquinone oxidoreductase-like protein (AHRD V3.3 *** AT5G67590.1)
					Solyc02g092280	LOW QUALITY:Ribosomal protein L2 (AHRD V3.3 *-* A0A142I0Z9_NICSY)
					Solyc02g092285	aminophospholipid ATPase 3 (AHRD V3.3 --* AT1G59820.1)
					Solyc02g092290	F-box family protein (AHRD V3.3 *** B9GFH4_POPTR)
					Solyc02g092300	Ribosomal protein L12 family protein (AHRD V3.3 *** D7MA23_ARALL)
					Solyc02g092310	Pentatricopeptide repeat-containing protein (AHRD V3.3 *** A0A0K9PPL5_ZOSMR)
					Solyc02g092330	ADP-ribosylation factor-like protein
					Solyc02g092350	transmembrane protein (AHRD V3.3 *** AT5G67550.1)
					Solyc02g092353	basic helix-loop-helix (bHLH) DNA-binding superfamily protein (AHRD V3.3 --* AT3G07340.1)
					Solyc02g092357	Polycomb group protein FERTILIZATION-INDEPENDENT SEED 2 (AHRD V3.3 --* FIS2C_ARATH)
					Solyc02g092360	glycosyl hydrolase family protein 43 (AHRD V3.3 *** AT3G49880.1)
					Solyc02g092370	GRAS family transcription factor (AHRD V3.3 *** K7NCY5_QUESU)
					Solyc02g092380	Peptidyl-prolyl cis-trans isomerase-like protein (AHRD V3.3 *** G7K2I6_MEDTR)
					Solyc02g092390	Ribose-5-phosphate isomerase A (AHRD V3.3 *** A0A0B0NVQ3_GOSAR)
					Solyc02g092400	Late embryogenesis abundant hydroxyproline-rich glycoprotein family, putative (AHRD V3.3 *** A0A061GGT6_THECC)
					Solyc02g092410	Adenylyl-sulfate kinase (AHRD V3.3 *** K4BD37_SOLLC)
					Solyc02g092415	LOW QUALITY:LINE-1 reverse transcriptase isogeny (AHRD V3.3 *-* A0A151S7U0_CAJCA)
					Solyc02g092420	Phototropic-responsive NPH3 family protein (AHRD V3.3 *** AT3G49900.1)
					Solyc02g092430	60S ribosomal protein L26-1 (AHRD V3.3 *** RL261_ARATH)
					Solyc02g092440	Outer mitochondrial membrane protein porin (AHRD V3.3 *** B6SS48_MAIZE)
					Solyc02g092450	Calcium-transporting ATPase (AHRD V3.3 *** M1BXI4_SOLTU)
					Solyc02g092470	Formin-like protein (AHRD V3.3 *** K4BD43_SOLLC)
					Solyc02g092480	Phototropic-responsive NPH3 family protein (AHRD V3.3 *** G7K3U5_MEDTR)
					Solyc02g092490	Acyl-CoA N-acyltransferases (NAT) superfamily protein (AHRD V3.3 *** AT2G23060.1)
					Solyc02g092495	Tubby-like F-box protein (AHRD V3.3 --* K3YSM4_SETIT)
					Solyc02g092500	cysteine/histidine-rich C1 domain protein (AHRD V3.3 --* AT1G60787.4)
					Solyc02g092510	UPF0553 protein (AHRD V3.3 *** A0A151SC52_CAJCA)
					Solyc02g092513	DNA mismatch repair protein MLH3-like protein (AHRD V3.3 *-* A0A0X7YCF6_SOLTU)
					Solyc02g092515	DNA mismatch repair protein MLH3-like protein (AHRD V3.3 *-* A0A0X7YCF6_SOLTU)
					Solyc02g092517	DNA mismatch repair protein mutL (AHRD V3.3 *-* A0A151THR9_CAJCA)
					Solyc02g092520	Cytochrome P450 81F2 (AHRD V3.3 --* C81F2_ARATH)
					Solyc02g092523	DNA mismatch repair protein MLH3-like protein (AHRD V3.3 *-* A0A0X7YCF6_SOLTU)
					Solyc02g092527	Cysteine-rich receptor-like protein kinase 38 (AHRD V3.3 --* CRK38_ARATH)
					Solyc02g092530	Acetamidase/Formamidase family protein (AHRD V3.3 *** AT4G37560.1)
					Solyc02g092533	Major Facilitator Superfamily with SPX (SYG1/Pho81/XPR1) domain-containing protein (AHRD V3.3 --* AT1G63010.7)
					Solyc02g092537	Acetyl-coenzyme A carboxylase carboxyl transferase subunit beta, chloroplastic (AHRD V3.3 --* ACCD_CITSI)
					Solyc02g092550	LOB domain-containing protein, putative (AHRD V3.3 *** B9SGY6_RICCO)
					Solyc02g092560	Phototropic-responsive NPH3 family protein (AHRD V3.3 *** A0A061DGZ5_THECC)
					Solyc02g092570	Transcription factor GRAS (AHRD V3.3 *** A0A103Y551_CYNCS)
					Solyc02g092580	Peroxidase (AHRD V3.3 *** K4BD54_SOLLC)
					Solyc02g092590	T-box transcription factor, putative (DUF863) (AHRD V3.3 *-* AT1G69360.1)
					Solyc02g092600	Phototropic-responsive NPH3 family protein (AHRD V3.3 *-* A0A061DGZ5_THECC)
					Solyc02g092610	Phototropic-responsive NPH3 family protein (AHRD V3.3 *-* AT5G67385.5)
					Solyc02g092620	Phototropic-responsive NPH3 family protein (AHRD V3.3 *-* A0A061DGZ5_THECC)
					Solyc02g092630	LOW QUALITY:Maturase K (AHRD V3.3 --* MATK_LIRMU)
					Solyc02g092640	Protein kinase superfamily protein (AHRD V3.3 *** AT2G23080.1)
					Solyc02g092650	Bifunctional inhibitor/lipid-transfer protein/seed storage 2S albumin superfamily protein (AHRD V3.3 --* AT4G00165.2)
					Solyc02g092660	Major facilitator superfamily protein (AHRD V3.3 *** AT2G23093.1)
					Solyc02g092670	Subtilisin-like protease (AHRD V3.3 *** A9XG40_TOBAC)
					Solyc02g092690	LOW QUALITY:Elongation factor Tu, chloroplastic (AHRD V3.3 --* EFTU_STIHE)
					Solyc02g092700	DUF1230 family protein (DUF1230) (AHRD V3.3 *** AT5G67370.1)
					Solyc02g092710	Prolyl 4-hydroxylase subunit alpha-1 (AHRD V3.3 *** W9RH72_9ROSA)
					Solyc02g092715	Late embryogenesis abundant protein, group 6 (AHRD V3.3 *** G7JCT1_MEDTR)
					Solyc02g092720	LOW QUALITY:BnaC09g34590D protein (AHRD V3.3 *** A0A078CYT8_BRANA)
					Solyc02g092730	Succinate dehydrogenase [ubiquinone] iron-sulfur subunit, mitochondrial (AHRD V3.3 *** K4BD69_SOLLC)
					Solyc02g092740	Succinate dehydrogenase [ubiquinone] iron-sulfur subunit, mitochondrial (AHRD V3.3 *-* M1AY79_SOLTU)
					Solyc02g092750	Protein phosphatase 2C family protein (AHRD V3.3 *** AT4G33920.1)
					Solyc02g092760	Sigma factor sigb regulation protein rsbq, putative (AHRD V3.3 *** B9SG47_RICCO)
					Solyc02g092780	Tetratricopeptide repeat protein, tpr, putative (AHRD V3.3 *** B9SG46_RICCO)
					Solyc02g092783	Tetratricopeptide repeat-containing protein (AHRD V3.3 *** D7MQ06_ARALL)
					Solyc02g092787	glucan synthase-like 3 (AHRD V3.3 --* AT2G31960.5)
					Solyc02g092790	Arabinogalactan 1
					Solyc02g092800	metal transporter AY196092
					Solyc02g092810	RING/U-box superfamily protein (AHRD V3.3 *** AT4G24204.2)
					Solyc02g092820	IAA-amido synthetase 3-4
					Solyc02g092830	caspase-6 protein (AHRD V3.3 *** AT2G15000.7)
					Solyc02g092840	Xyloglucan galactosyltransferase KATAMARI1, putative (AHRD V3.3 *** B9R9L8_RICCO)
					Solyc02g092850	LOW QUALITY:Sister chromatid cohesion protein PDS5 like B-B (AHRD V3.3 *-* A0A0B2RCM4_GLYSO)
					Solyc02g092860	Cytochrome P450, putative (AHRD V3.3 *** B9R747_RICCO)
					Solyc02g092870	nucleolar protein gar2-like protein (AHRD V3.3 *** AT2G42320.2)
					Solyc02g092880	maternal effect embryo arrest 59 (AHRD V3.3 *** AT4G37300.1)
					Solyc02g092890	LOW QUALITY:Transmembrane protein, putative (AHRD V3.3 -** A0A072UNU4_MEDTR)
					Solyc02g092910	Mortality factor 4-like protein 1 (AHRD V3.3 *** A0A0B2QZE4_GLYSO)
					Solyc02g092920	heavy metal atpase 1 (AHRD V3.3 *** AT4G37270.1)
					Solyc02g092930	R2R3MYB transcription factor 44
					Solyc02g092940	receptor-like kinase (AHRD V3.3 *** AT5G67280.1)
					Solyc02g092950	RP/EB family microtubule-associated protein (AHRD V3.3 *** G7K588_MEDTR)
					Solyc02g092960	Phosphoglycerate mutase-like family protein (AHRD V3.3 --* AT5G15070.7)
					Solyc02g092970	ADP-ribosylation factor (AHRD V3.3 *** ARF_VIGUN)
					Solyc02g092980	cyclin D3.1
					Solyc02g092990	F-box protein (AHRD V3.3 *** W9R4Y4_9ROSA)
					Solyc02g093000	Phosphatidylinositol-3,4,5-trisphosphate 3-phosphatase and dual-specificity protein phosphatase PTEN, putative (AHRD V3.3 *** B9SFZ6_RICCO)
					Solyc02g093010	Rer1 family protein (AHRD V3.3 *** AT4G39220.2)
					Solyc02g093020	transmembrane protein, putative (DUF247) (AHRD V3.3 *** AT3G50120.1)
					Solyc02g093040	Cysteine protease, putative (AHRD V3.3 *** B9SFZ3_RICCO)
					Solyc02g093050	WRKY transcription factor 8
					Solyc02g093060	tRNA-dihydrouridine(16/17) synthase [NAD (P)(+)]-like protein (AHRD V3.3 *** A0A0B0NB62_GOSAR)
					Solyc02g093070	2-oxoglutarate (2OG) and Fe(II)-dependent oxygenase superfamily protein (AHRD V3.3 *** AT3G50210.4)
					Solyc02g093080	2-oxoglutarate (2OG) and Fe(II)-dependent oxygenase superfamily protein (AHRD V3.3 *** AT3G50210.4)
					Solyc02g093090	glucuronoxylan 4-O-methyltransferase-like protein (DUF579) (AHRD V3.3 *** AT1G71690.1)
					Solyc02g093100	Receptor protein kinase, putative (AHRD V3.3 *** B9T4U3_RICCO)
					Solyc02g093110	Ubiquitin-conjugating enzyme (AHRD V3.3 *** B3TLZ3_ELAGV)
					Solyc02g093120	RNA binding protein, putative (AHRD V3.3 *** B9T820_RICCO)
					Solyc02g093130	AP2/EREBP transcription factor_1
					Solyc02g093140	CBS domain-containing protein-like (AHRD V3.3 *** B8AP73_ORYSI)
					Solyc02g093150	APETALA2c
					Solyc02g093160	Filament-like plant protein (AHRD V3.3 *** A0A072UQ33_MEDTR)
					Solyc02g093170	cyclin delta-3 (AHRD V3.3 *** AT4G34090.1)
					Solyc02g093180	HXXXD-type acyl-transferase family protein, putative (AHRD V3.3 *** A0A061DGL0_THECC)
					Solyc02g093185	LOW QUALITY:Retrovirus-related Pol polyprotein from transposon TNT 1-94 (AHRD V3.3 *-* A0A151SSW9_CAJCA)
					Solyc02g093190	Histone-lysine N-methyltransferase MEDEA (AHRD V3.3 *-* MEDEA_ARATH)
					Solyc02g093193	Histone-lysine N-methyltransferase MEDEA (AHRD V3.3 *-* MEDEA_ARATH)
					Solyc02g093197	Histone-lysine N-methyltransferase EZ2 (AHRD V3.3 --* EZ2_MAIZE)
					Solyc02g093210	PI-PLC X domain-containing protein (AHRD V3.3 *** W9SGY7_9ROSA)
					Solyc02g093220	F-box family protein (AHRD V3.3 *** D7MKT1_ARALL)
					Solyc02g093230	Caffeoyl-CoA O-methyltransferase (AHRD V3.3 *** CAMT_SOLTU)
					Solyc02g093240	Caffeoyl-CoA O-methyltransferase (AHRD V3.3 *** CAMT_SOLTU)
					Solyc02g093250	Caffeoyl-CoA O-methyltransferase (AHRD V3.3 *** CAMT_SOLTU)
					Solyc02g093255	LOW QUALITY:Dehydrin protein (AHRD V3.3 *-* V9M5C3_MANES)
					Solyc02g093260	LOW QUALITY:DEAD box RNA helicase family protein (AHRD V3.3 --* AT3G06480.2)
					Solyc02g093270	caffeoyl-CoA O-methyltransferase
					Solyc02g093280	LOW QUALITY:bHLH transcription factor 017
					Solyc02g093290	Nicotinate phosphoribosyltransferase family protein (AHRD V3.3 *** B9H6H6_POPTR)
					Solyc02g093300	DNA polymerase (AHRD V3.3 *** H9E8V2_SOLLC)
					Solyc02g093310	PI-PLC X domain-containing protein (AHRD V3.3 *** W9RGD5_9ROSA)
					Solyc02g093320	DNA binding protein (AHRD V3.3 --* AT3G21430.4)
					Solyc02g093330	Nuclear pore complex Nup98-Nup96 (AHRD V3.3 *-* A0A0B0NED3_GOSAR)
					Solyc02g093335	Nuclear pore complex Nup98-Nup96 (AHRD V3.3 *** A0A0B0NED3_GOSAR)
					Solyc02g093340	RNA-binding (RRM/RBD/RNP motifs) family protein (AHRD V3.3 *-* AT5G40490.1)
					Solyc02g093350	Sushi, von Willebrand factor type A, EGF and pentraxin domain-containing protein 1 (AHRD V3.3 *** A0A1D1XJE4_9ARAE)
					Solyc02g093360	Stpk1 protein kinase (AHRD V3.3 *** Q41493_SOLTU)
					Solyc02g093365	Sucrase/ferredoxin family protein (AHRD V3.3 *** A0A072U613_MEDTR)
					Solyc02g093380	Pentatricopeptide repeat-containing protein (AHRD V3.3 *** A0A118K5K9_CYNCS)
					Solyc02g093390	S-adenosyl-L-methionine-dependent methyltransferases superfamily protein (AHRD V3.3 *** AT5G40530.1)
					Solyc02g093400	Protein MurJ (AHRD V3.3 *-* A0A1D1XN27_9ARAE)
					Solyc02g093410	MAP kinase kinase kinase 24
					Solyc02g093420	Plant invertase/pectin methylesterase inhibitor superfamily (AHRD V3.3 --* AT5G09760.2)
					Solyc02g093430	Beta-1,4-N-acetylglucosaminyltransferase-like protein (AHRD V3.3 *** A0A072U8D1_MEDTR)
					Solyc02g093440	Glucuronokinase 1 (AHRD V3.3 *** GLAK1_ARATH)
					Solyc02g093443	negative regulator of systemic acquired resistance (SNI1) (AHRD V3.3 --* AT4G18470.1)
					Solyc02g093447	choice-of-anchor C domain protein, putative (Protein of unknown function, DUF642) (AHRD V3.3 --* AT2G34510.2)
					Solyc02g093460	tRNA-pseudouridine synthase, putative (AHRD V3.3 *** B9S669_RICCO)
					Solyc02g093470	lysine ketoglutarate reductase trans-splicing protein (DUF707) (AHRD V3.3 *** AT1G67850.7)
					Solyc02g093480	lysine ketoglutarate reductase trans-splicing protein (DUF707) (AHRD V3.3 *** AT1G67850.7)
					Solyc02g093490	SGF29 tudor-like domain-containing protein (AHRD V3.3 *** AT3G27460.1)
					Solyc02g093500	GDSL esterase/lipase family (AHRD V3.3 *** A0A151SPB5_CAJCA)
					Solyc02g093510	Surfeit locus protein 2 (AHRD V3.3 *** A0A1D1ZKN6_9ARAE)
					Solyc02g093520	E3 ubiquitin-protein ligase RGLG2 (AHRD V3.3 *** A0A0B0MQU5_GOSAR)
					Solyc02g093530	Ras-related protein (AHRD V3.3 *** W9QSD6_9ROSA)
					Solyc02g093540	Cytochrome P450, putative (AHRD V3.3 *** B9SLV1_RICCO)
					Solyc02g093550	S-adenosyl-L-methionine-dependent methyltransferase (AHRD V3.3 *** I0YKX8_COCSC)
					Solyc02g093570	LOW QUALITY:fanconi anemia group I-like protein (AHRD V3.3 --* AT5G49110.4)
					Solyc02g093580	Tomato 9612 mRNA
					Solyc02g093590	Zinc finger CONSTANS-LIKE 7-like protein (AHRD V3.3 *** A0A0B0PB06_GOSAR)
					Solyc02g093600	Class I heat shock protein (AHRD V3.3 *** F4YBC5_SOLNI)
					Solyc02g093610	BAG family molecular chaperone regulator 2 (AHRD V3.3 *** A0A0B0PLU4_GOSAR)
					Solyc02g093620	Pentatricopeptide repeat-containing family protein (AHRD V3.3 *** B9IJL3_POPTR)
					Solyc02g093630	transmembrane protein (AHRD V3.3 *** AT5G40640.1)
					Solyc02g093640	Short-chain dehydrogenase/reductase (AHRD V3.3 *** U5TZJ9_PHAVU)
					Solyc02g093650	Early nodulin-like protein (AHRD V3.3 *** A0A072U7R7_MEDTR)
					Solyc02g093660	LOW QUALITY:Auxin response factor (AHRD V3.3 --* A0A0E0Q4W5_ORYRU)
					Solyc02g093670	RPM1-interacting protein 4 family protein, putative (AHRD V3.3 *** A0A061FYM4_THECC)
					Solyc02g093680	succinate dehydrogenase
					Solyc02g093690	ATP synthase mitochondrial F1 complex assembly factor 2 (AHRD V3.3 *** V5N8F3_PHAVU)
					Solyc02g093695	BnaC07g24270D protein (AHRD V3.3 *** A0A078D3I8_BRANA)
					Solyc02g093700	Cystinosin like (AHRD V3.3 *** A0A0B2R1J2_GLYSO)
					Solyc02g093710	LOW QUALITY:Hop-interacting protein THI031 (AHRD V3.3 *** G8Z260_SOLLC)
					Solyc02g093720	TPX2 (Targeting protein for Xklp2) family protein, putative (AHRD V3.3 *** A0A072U7R9_MEDTR)
					Solyc02g093740	R2R3MYB transcription factor 99
					Solyc02g093750	C3H4 type zinc finger protein (DUF23) (AHRD V3.3 *** AT5G40720.3)
					Solyc02g093760	C3HC4-type RING zinc finger protein (AHRD V3.3 *** A0A072TYL1_MEDTR)
					Solyc02g093770	GPI inositol-deacylase (AHRD V3.3 *** A0A0B2PP36_GLYSO)
					Solyc02g093790	Serine/threonine protein phosphatase 2A regulatory subunit B (AHRD V3.3 *-* B9HTC9_POPTR)
					Solyc02g093820	plant UBX domain-containing protein 1 (AHRD V3.3 *** AT3G27310.1)
					Solyc02g093830	Glucose-6-phosphate 1-dehydrogenase (AHRD V3.3 *** K4BDH9_SOLLC)
					Solyc02g093840	F-box family protein (AHRD V3.3 *** B9HTC6_POPTR)
					Solyc02g093850	Ankyrin repeat-containing protein, putative (AHRD V3.3 *** B9RBN5_RICCO)
					Solyc02g093870	Amino acid transporter, putative (AHRD V3.3 *-* B9RBN4_RICCO)
					Solyc02g093880	Transcription factor GTE8 (AHRD V3.3 *** A0A0B2PTJ0_GLYSO)
					Solyc02g093890	Emb|CAB62340.1 (AHRD V3.3 *** Q9FKS6_ARATH)
					Solyc02g093900	Cytochrome c1, heme protein (AHRD V3.3 *** G7KN99_MEDTR)
					Solyc02g093910	Kelch repeat-containing protein family (AHRD V3.3 *** A0A151RD96_CAJCA)
					Solyc02g093930	COP9 signalosome complex subunit 3 (AHRD V3.3 *** A0A151RB05_CAJCA)
					Solyc02g093935	Sister chromatid cohesion 1 protein 2 (AHRD V3.3 *** U5FJA7_POPTR)
					Solyc02g093950	Ankyrin repeat (AHRD V3.3 *** A0A061EKD2_THECC)
					Solyc02g093960	Endosomal targeting BRO1-like domain-containing protein (AHRD V3.3 *** A0A061EKR8_THECC)
sli296	Chroma	2	19152881-19152983	23	Solyc02g014690	Late embryogenesis abundant (LEA) hydroxyproline-rich glycoprotein family (AHRD V3.3 --* AT2G46150.1)
					Solyc02g014700	LOW QUALITY:histidine kinase 2 (AHRD V3.3 --* AT5G35750.1)
					Solyc02g014720	Metal-dependent phosphohydrolase (AHRD V3.3 *-* AT1G17330.1)
					Solyc02g014730	Cytochrome P450 (AHRD V3.3 *** A0A103YA00_CYNCS)
					Solyc02g014740	DNA-binding storekeeper protein-related transcriptional regulator (AHRD V3.3 *-* AT4G00390.1)
					Solyc02g014750	DNA-binding storekeeper protein-related transcriptional regulator (AHRD V3.3 *-* AT4G00390.1)
					Solyc02g014770	RNA helicase DEAH-box7
					Solyc02g014773	Retrovirus-related Pol polyprotein from transposon TNT 1-94 (AHRD V3.3 *-* A0A151R1G0_CAJCA)
					Solyc02g014775	Ycf15 protein (AHRD V3.3 --* A0A0C5C0V6_9SOLA)
					Solyc02g014777	nodulin MtN21 /EamA-like transporter family protein (AHRD V3.3 --* AT4G01440.3)
					Solyc02g014780	LOW QUALITY:Protein Ycf2 (AHRD V3.3 *-* YCF2_TOBAC)
					Solyc02g014790	LOW QUALITY:Protein Ycf2 (AHRD V3.3 *-* YCF2_SOLLC)
					Solyc02g014800	LOW QUALITY:Protein Ycf2 (AHRD V3.3 *-* YCF2_TOBAC)
					Solyc02g014820	LOW QUALITY:Protein Ycf2 (AHRD V3.3 *-* YCF2_SOLBU)
					Solyc02g014830	Carboxypeptidase (AHRD V3.3 *** K4B4T2_SOLLC)
					Solyc02g014840	F-box and associated interaction domains-containing protein (AHRD V3.3 --* AT2G31470.1)
					Solyc02g014843	Pectate lyase (AHRD V3.3 --* H9W0I9_PINTA)
					Solyc02g014845	LOW QUALITY:PIF1-like helicase (AHRD V3.3 *-* A0A072TJC6_MEDTR)
					Solyc02g014847	Replication protein A 70 kDa DNA-binding subunit B (AHRD V3.3 --* RFA1B_ARATH)
					Solyc02g014850	LOW QUALITY:synaptosomal-associated protein SNAP25-like 29 (AHRD V3.3 --* AT5G07880.2)
					Solyc02g014860	DnaJ domain-containing protein (AHRD V3.3 *** A0A124SD50_CYNCS)
					Solyc02g014870	Thioredoxin-like protein 4A (AHRD V3.3 *** A0A151RDS9_CAJCA)
					Solyc02g014873	LOW QUALITY:BED zinc finger,hAT family dimerization domain (AHRD V3.3 *** A0A061EME4_THECC)
sli325	Chroma	2	26690988-26691164	89	Solyc02g030170	DWARF1/DIMINUTO
					Solyc02g030180	LOW QUALITY:alpha/beta-Hydrolases superfamily protein (AHRD V3.3 --* AT4G19860.1)
					Solyc02g030185	LOW QUALITY:HAT family dimerisation domain containing protein (AHRD V3.3 *-* Q2R0F0_ORYSJ)
					Solyc02g030190	LOW QUALITY:chalcone-flavanone isomerase family protein (AHRD V3.3 --* AT3G51230.1)
					Solyc02g030210	AP2-like ethylene-responsive transcription factor family (AHRD V3.3 *** A0A151TTV5_CAJCA)
					Solyc02g030215	INO80 complex subunit D-like protein (AHRD V3.3 --* AT2G31600.6)
					Solyc02g030220	LOW QUALITY:Extensin-like protein Dif10 (AHRD V3.3 *** Q43504_SOLLC)
					Solyc02g030230	UDP-glucose 4-epimerase, putative (AHRD V3.3 *** B9SV82_RICCO)
					Solyc02g030240	LOW QUALITY:Protein CONTINUOUS VASCULAR RING 1 (AHRD V3.3 --* COV1_ARATH)
					Solyc02g030250	Coatomer epsilon subunit (AHRD V3.3 *** AT1G30630.1)
					Solyc02g030255	Mutator transposable element-related protein, putative (AHRD V3.3 *-* Q0KII7_SOLTU)
					Solyc02g030260	Disease resistance protein (NBS-LRR class) family (AHRD V3.3 --* AT5G38350.1)
					Solyc02g030270	LOW QUALITY:Disease resistance protein (TIR-NBS-LRR class), putative (AHRD V3.3 *** G7K2U8_MEDTR)
					Solyc02g030275	Retrovirus-related Pol polyprotein from transposon TNT 1-94 (AHRD V3.3 *-* A0A151TSH5_CAJCA)
					Solyc02g030290	LOW QUALITY:Nbs-lrr resistance protein, putative (AHRD V3.3 *-* A0A061FET6_THECC)
					Solyc02g030300	Serine/threonine-protein kinase (AHRD V3.3 *** U5GTQ6_POPTR)
					Solyc02g030303	Retrovirus-related Pol polyprotein from transposon TNT 1-94 (AHRD V3.3 *** A0A151UHD1_CAJCA)
					Solyc02g030307	Retrovirus-related Pol polyprotein from transposon TNT 1-94 (AHRD V3.3 *-* A0A151U0F7_CAJCA)
					Solyc02g030310	LOW QUALITY:C3HC4 type zinc finger protein (AHRD V3.3 *-* E2IPA5_BRACM)
					Solyc02g030315	Retrovirus-related Pol polyprotein from transposon TNT 1-94 (AHRD V3.3 *-* A0A151TC71_CAJCA)
					Solyc02g030330	LOW QUALITY:Transposon protein, putative, mutator sub-class (AHRD V3.3 --* Q53L33_ORYSJ)
					Solyc02g030340	LOW QUALITY:Serine/threonine-protein kinase (AHRD V3.3 *-* K4B581_SOLLC)
					Solyc02g030350	LOW QUALITY:Protein Ycf2 (AHRD V3.3 --* YCF2_SILLA)
					Solyc02g030355	Retrovirus-related Pol polyprotein from transposon TNT 1-94 (AHRD V3.3 *-* A0A151RJ01_CAJCA)
					Solyc02g030360	Serine/threonine-protein kinase (AHRD V3.3 *-* K4B581_SOLLC)
					Solyc02g030365	Retrovirus-related Pol polyprotein from transposon TNT 1-94 (AHRD V3.3 *-* A0A151U0F7_CAJCA)
					Solyc02g030370	LOW QUALITY:Polyprotein, putative (AHRD V3.3 *-* Q6L411_SOLDE),Pfam:PF14223
					Solyc02g030380	Serine/threonine-protein kinase (AHRD V3.3 *-* K4B581_SOLLC)
					Solyc02g030383	Serine/threonine-protein kinase (AHRD V3.3 *-* K4B581_SOLLC)
					Solyc02g030385	LOW QUALITY:Retrovirus-related Pol polyprotein from transposon TNT 1-94 (AHRD V3.3 *-* A0A151RE46_CAJCA)
					Solyc02g030387	Serine/threonine-protein kinase (AHRD V3.3 *-* K4B581_SOLLC)
					Solyc02g030410	Serine/threonine-protein kinase (AHRD V3.3 *-* K4B581_SOLLC)
					Solyc02g030420	LOW QUALITY:Zinc finger (C3HC4-type RING finger) family protein (AHRD V3.3 *-* AT5G60710.1)
					Solyc02g030430	LOW QUALITY:zinc finger MYM-type-like protein (AHRD V3.3 *-* AT3G29794.1)
					Solyc02g030435	Retrovirus-related Pol polyprotein from transposon TNT 1-94 (AHRD V3.3 *-* A0A151RJ84_CAJCA)
					Solyc02g030450	Protein ROOT HAIR DEFECTIVE 3 homolog (AHRD V3.3 *** K4B594_SOLLC)
					Solyc02g030460	LOW QUALITY:Sh4 homologue protein (AHRD V3.3 *** B6ZKM2_9POAL)
					Solyc02g030462	Retrovirus-related Pol polyprotein from transposon TNT 1-94 (AHRD V3.3 *-* A0A151QVL3_CAJCA)
					Solyc02g030464	Glucan endo-1,3-beta-glucosidase 8 (AHRD V3.3 --* E138_ARATH)
					Solyc02g030466	LOW QUALITY:RING/U-box superfamily protein (AHRD V3.3 *-* AT1G53190.2)
					Solyc02g030468	Retrovirus-related Pol polyprotein from transposon TNT 1-94 (AHRD V3.3 *-* A0A151U977_CAJCA)
					Solyc02g030480	Alcohol dehydrogenase, putative (AHRD V3.3 *** B9R8D9_RICCO)
					Solyc02g030490	LOW QUALITY:Nuclear transport factor 2 family protein with RNA binding domain isoform 2 (AHRD V3.3 *** A0A061EH36_THECC)
					Solyc02g030500	Calcium-transporting ATPase (AHRD V3.3 *-* M1AEH0_SOLTU)
					Solyc02g030505	Calcium-transporting ATPase (AHRD V3.3 *-* K4D2H1_SOLLC)
					Solyc02g030520	LOW QUALITY:Unknown protein (AHRD V3.3 )
					Solyc02g030525	Transposon protein, putative, Mutator sub-class (AHRD V3.3 --* Q7XE42_ORYSJ)
					Solyc02g030530	Nuclear transport factor 2 family protein with RNA binding domain isoform 2 (AHRD V3.3 *** A0A061EH36_THECC)
					Solyc02g030540	LOW QUALITY:Chalcone synthase (AHRD V3.3 --* CHSY_VIGUN)
					Solyc02g030550	LOW QUALITY:MLP-like protein 423 (AHRD V3.3 --* AT1G24020.2)
					Solyc02g030560	LOW QUALITY:HSP20-like chaperones superfamily protein (AHRD V3.3 --* AT1G54840.1)
					Solyc02g030580	RNA polymerase II transcription mediator (AHRD V3.3 --* AT1G55325.2)
					Solyc02g030590	LOW QUALITY:AAA-type ATPase family protein (AHRD V3.3 --* AT4G24790.5)
					Solyc02g030600	LOW QUALITY:transcription factor jumonji (jmjC) domain-containing protein (AHRD V3.3 --* AT1G63490.3)
					Solyc02g030605	Ninja-family protein (AHRD V3.3 *-* A0A199VX64_ANACO)
					Solyc02g030610	Ninja-family protein (AHRD V3.3 *-* A0A1D1YDC3_9ARAE)
					Solyc02g030620	Ninja-family protein (AHRD V3.3 *-* A0A1D1YDC3_9ARAE)
					Solyc02g030630	Ninja-family protein (AHRD V3.3 *-* A0A1D1YDC3_9ARAE)
					Solyc02g030635	LOW QUALITY:Ninja-family protein (AHRD V3.3 *** A0A1D1YDC3_9ARAE)
					Solyc02g030640	LOW QUALITY:far-red elongated hypocotyls 3 (AHRD V3.3 --* AT3G22170.2)
					Solyc02g030650	LOW QUALITY:Ninja-family protein (AHRD V3.3 *-* A0A1D1YDC3_9ARAE)
					Solyc02g030655	Ninja-family protein (AHRD V3.3 *-* A0A1D1YDC3_9ARAE)
					Solyc02g030660	LOW QUALITY:BR enhanced expression 2 (AHRD V3.3 --* AT4G36540.2)
					Solyc02g031680	LOW QUALITY:50S ribosomal protein L34 (AHRD V3.3 --* AT1G29040.5)
					Solyc02g031700	F-box protein 7 (AHRD V3.3 --* AT1G21760.2)
					Solyc02g031710	SBP (S-ribonuclease binding protein) family protein (AHRD V3.3 *** AT3G12920.1)
					Solyc02g031713	Retrotransposon protein, putative, Ty3-gypsy subclass (AHRD V3.3 *-* Q2QTW2_ORYSJ)
					Solyc02g031717	Transposon Ty3-I Gag-Pol polyprotein (AHRD V3.3 *-* A0A151R9Y1_CAJCA)
					Solyc02g031740	Phloem protein 2 (AHRD V3.3 *** D0R6I7_MALDO)
					Solyc02g031750	Phloem protein 2-like protein (AHRD V3.3 *** A0A103Y5W1_CYNCS)
					Solyc02g031760	LOW QUALITY:Lipase (AHRD V3.3 --* A0A0D3FTP8_9ORYZ)
					Solyc02g031770	ATP synthase mitochondrial F1 complex assembly factor 1 (AHRD V3.3 *** W9RFR7_9ROSA)
					Solyc02g031780	proline transporter 2 (AHRD V3.3 --* AT3G55740.1)
					Solyc02g031790	Receptor-like protein kinase (AHRD V3.3 *** RPK1_IPONI)
					Solyc02g031800	LOW QUALITY:Leucine-rich repeat receptor-like protein kinase family protein (AHRD V3.3 *-* AT3G24240.1)
					Solyc02g031810	LOW QUALITY:Leucine-rich repeat receptor-like protein kinase family protein (AHRD V3.3 --* AT4G26540.1)
					Solyc02g031820	LOW QUALITY:Two-component response regulator (AHRD V3.3 *-* W9RGG7_9ROSA)
					Solyc02g031830	polyadenylate-binding protein 1-B-binding protein (AHRD V3.3 *** AT4G19950.1)
					Solyc02g031840	Potassium transporter (AHRD V3.3 *** M1BIK3_SOLTU)
					Solyc02g031860	MAP kinase kinase kinase 12
					Solyc02g031863	Retrotransposon protein, putative, Ty3-gypsy subclass (AHRD V3.3 *-* Q7G209_ORYSJ)
					Solyc02g031865	LOW QUALITY:Transposon Ty3-I Gag-Pol polyprotein (AHRD V3.3 *-* A0A151RIG3_CAJCA)
					Solyc02g031867	Retrotransposon protein, putative, Ty3-gypsy subclass (AHRD V3.3 *-* Q7G209_ORYSJ)
					Solyc02g031890	Potassium transporter (AHRD V3.3 *-* A0A022RUB8_ERYGU)
					Solyc02g031900	Kinase family protein (AHRD V3.3 *-* D7LHR9_ARALL)
					Solyc02g031920	Pathogen-related protein (AHRD V3.3 *** A0A151SPD2_CAJCA)
					Solyc02g031930	LOW QUALITY:Eukaryotic aspartyl protease family protein (AHRD V3.3 --* AT5G19100.1)
					Solyc02g031940	Pathogen-like protein (AHRD V3.3 *** A0A172WBY3_NICBE)
					Solyc02g031950	pathogenesis-related family protein (AHRD V3.3 *** AT1G78780.5)
sli45	Chroma	5	8156160-8156349	120	Solyc05g013830	plant UBX domain-containing protein 2 (AHRD V3.3 --* AT2G01650.2)
					Solyc05g013840	plant UBX domain-containing protein 2 (AHRD V3.3 --* AT2G01650.2)
					Solyc05g013850	Sieve element occlusion c (AHRD V3.3 *** E2FKK0_9SOLN)
					Solyc05g013860	sieve element occlusion protein (AHRD V3.3 *** AT1G67790.1)
					Solyc05g013870	Sieve element occlusion c (AHRD V3.3 *** E2FKK0_9SOLN)
					Solyc05g013880	Transducin/WD40 repeat-like superfamily protein (AHRD V3.3 *** A0A061E701_THECC)
					Solyc05g013890	ABC transporter B family protein (AHRD V3.3 *** G7JF16_MEDTR)
					Solyc05g013920	Cysteine protease, putative (AHRD V3.3 *** B9RMS9_RICCO)
					Solyc05g013930	RNA-binding family protein (AHRD V3.3 *** B9HLD5_POPTR)
					Solyc05g013940	Actin-related family protein (AHRD V3.3 *** B9HTF8_POPTR)
					Solyc05g013950	LOW QUALITY:Dehydroascorbate reductase-like protein (AHRD V3.3 *-* Q3HS01_SOLTU)
					Solyc05g013960	Oxysterol-binding protein, putative (AHRD V3.3 *** B9RMS3_RICCO)
					Solyc05g013963	Retrotransposon protein, putative, Ty3-gypsy subclass (AHRD V3.3 *-* Q2QTW2_ORYSJ)
					Solyc05g013967	Transposon Ty3-I Gag-Pol polyprotein (AHRD V3.3 *** A0A151UD85_CAJCA)
					Solyc05g013970	RNA binding protein, putative (AHRD V3.3 *-* B9RMS1_RICCO)
					Solyc05g013980	phospholipase-like protein (PEARLI 4) with TRAF-like domain protein (AHRD V3.3 --* AT3G58270.3)
					Solyc05g013985	myb domain protein 48 (AHRD V3.3 --* AT3G46130.2)
					Solyc05g013990	T-complex protein 1 (AHRD V3.3 *** B9HTF6_POPTR)
					Solyc05g014000	Pectate lyase (AHRD V3.3 *** M1AQF5_SOLTU)
					Solyc05g014030	Regulator of chromosome condensation (RCC1) family protein (AHRD V3.3 *** AT3G26100.6)
					Solyc05g014040	LOW QUALITY:WRKY transcription factor 70
					Solyc05g014045	LOW QUALITY:Retrovirus-related Pol polyprotein from transposon TNT 1-94 (AHRD V3.3 *-* A0A151S9Q4_CAJCA)
					Solyc05g014050	Inner membrane protein (AHRD V3.3 *** S8C850_9LAMI)
					Solyc05g014060	Cytochrome b6-f complex subunit 4 (AHRD V3.3 *-* PETD_LACSA)
					Solyc05g014065	Transposon protein, putative, CACTA, En/Spm sub-class (AHRD V3.3 *-* Q2R4R5_ORYSJ)
					Solyc05g014070	LOW QUALITY:Glutamate-rich WD repeat-containing protein 1 (AHRD V3.3 *-* A0A0B2PSQ1_GLYSO)
					Solyc05g014080	ACT domain-containing family protein (AHRD V3.3 *-* B9H7L7_POPTR)
					Solyc05g014085	F-box family protein (AHRD V3.3 *-* B9HK48_POPTR)
					Solyc05g014090	Transducin family protein / WD-40 repeat family protein (AHRD V3.3 *** AT2G19540.1)
					Solyc05g014100	F-box family protein (AHRD V3.3 --* AT3G06240.1)
					Solyc05g014110	alpha/beta-Hydrolases superfamily protein (AHRD V3.3 *** AT3G47590.1)
					Solyc05g014120	LOW QUALITY:S-adenosyl-L-methionine-dependent methyltransferases superfamily protein (AHRD V3.3 *** AT1G24480.1)
					Solyc05g014130	COP1-interacting protein 4 (AHRD V3.3 *-* AT5G37190.3)
					Solyc05g014140	beta-ketoacyl reductase 1 (AHRD V3.3 *-* AT1G67730.1)
					Solyc05g014150	NAD(P)-binding Rossmann-fold superfamily protein (AHRD V3.3 *-* AT3G55290.2)
					Solyc05g014155	Regulator of G-protein signaling (AHRD V3.3 *-* A0A077ET31_CAPAN)
					Solyc05g014160	REGULATOR OF G-PROTEIN SIGNALING 1 (AHRD V3.3 *-* AT3G26090.2)
					Solyc05g014163	REGULATOR OF G-PROTEIN SIGNALING 1 (AHRD V3.3 --* AT3G26090.1)
					Solyc05g014165	REGULATOR OF G-PROTEIN SIGNALING 1 (AHRD V3.3 *-* AT3G26090.1)
					Solyc05g014167	LOW QUALITY:Retrovirus-related Pol polyprotein from transposon 297 family (AHRD V3.3 *-* A0A151S7F2_CAJCA)
					Solyc05g014170	Regulator of G-protein signaling 1 (AHRD V3.3 --* A0A192GRN3_9ROSA)
					Solyc05g014173	30S ribosomal protein S9, chloroplastic (AHRD V3.3 --* RR9_SPIOL)
					Solyc05g014177	regulatory-associated protein of TOR 2 (RAPTOR2) (AHRD V3.3 --* AT5G01770.5)
					Solyc05g014190	CAAX amino terminal protease family protein (AHRD V3.3 *** AT3G26085.4)
					Solyc05g014200	TGN-related, localized SYP41 interacting protein (AHRD V3.3 *** AT1G24460.1)
					Solyc05g014210	GDSL esterase/lipase (AHRD V3.3 *** A0A0K9PUT3_ZOSMR)
					Solyc05g014220	LOW QUALITY:embryo sac development arrest 7 (AHRD V3.3 --* AT3G56990.3)
					Solyc05g014230	RING finger protein (AHRD V3.3 *** A0A0B0MVX3_GOSAR)
					Solyc05g014240	Leucine-rich repeat protein kinase family protein (AHRD V3.3 *** AT1G67720.1)
					Solyc05g014250	RING/U-box superfamily protein (AHRD V3.3 *** A0A061EEU1_THECC)
					Solyc05g014255	LOW QUALITY:HAT family dimerisation domain containing protein, expressed (AHRD V3.3 *-* Q8S6T7_ORYSJ)
					Solyc05g014260	Two-component response regulator (AHRD V3.3 *** W9RKG5_9ROSA)
					Solyc05g014270	TPX2 (Targeting protein for Xklp2) family protein, putative (AHRD V3.3 *** A0A072U7R9_MEDTR)
					Solyc05g014275	HAT dimerisation domain-containing protein-like (AHRD V3.3 *-* C8TFH5_ORYSI)
					Solyc05g014280	small heat shock protein 1
					Solyc05g014290	R2R3MYB transcription factor 40
					Solyc05g014300	LOW QUALITY:NAC domain containing protein 5 (AHRD V3.3 --* AT1G02250.1)
					Solyc05g014310	multidrug resistance protein (AHRD V3.3 *** AT1G67700.5)
					Solyc05g014320	alpha/beta-Hydrolases superfamily protein (AHRD V3.3 *** AT3G27320.2)
					Solyc05g014330	LOW QUALITY:HXXXD-type acyl-transferase family protein (AHRD V3.3 *** AT1G24430.1)
					Solyc05g014340	Serine/threonine protein phosphatase 2A regulatory subunit B (AHRD V3.3 *** B9HTC9_POPTR)
					Solyc05g014345	Unknown protein (AHRD V3.3 )
					Solyc05g014360	NAD(P)-binding Rossmann-fold superfamily protein (AHRD V3.3 --* AT2G29370.1)
					Solyc05g014370	Mitotic spindle checkpoint protein MAD2 (AHRD V3.3 *** A0A151QV91_CAJCA)
					Solyc05g014390	ABC subfamily C transporter (AHRD V3.3 *** A0A077RXF4_WHEAT)
					Solyc05g014400	RecQ-mediated genome instability protein 1 (AHRD V3.3 *** A0A151RRF7_CAJCA)
					Solyc05g014410	RecQ-mediated genome instability protein 1 (AHRD V3.3 *-* RMI1_ARATH)
					Solyc05g014420	Transducin family protein / WD-40 repeat family protein (AHRD V3.3 *** A0A0K9NVB9_ZOSMR)
					Solyc05g014460	WD40 repeat-like protein (AHRD V3.3 *** I0YVP9_COCSC)
					Solyc05g014465	Katanin p80 WD40 repeat-containing subunit B1 homolog (AHRD V3.3 *-* A0A151T7J3_CAJCA)
					Solyc05g014470	glyceraldehyde 3-phosphate dehydrogenase
					Solyc05g014480	Glyceraldehyde-3-phosphate dehydrogenase (AHRD V3.3 *-* G3KB89_9ASPA)
					Solyc05g014485	Glyceraldehyde-3-phosphate dehydrogenase (AHRD V3.3 *** A0A0B5GNJ2_BOMCI)
					Solyc05g014490	Pentatricopeptide repeat-containing protein, putative (AHRD V3.3 *** B9RMN2_RICCO)
					Solyc05g014500	ABC transporter family protein (AHRD V3.3 *-* B9GJX7_POPTR)
					Solyc05g014510	Ankyrin repeat-containing protein, putative (AHRD V3.3 *** B9RMN1_RICCO)
					Solyc05g014530	Amino acid transporter, putative (AHRD V3.3 *** B9RMN0_RICCO)
					Solyc05g014540	DNA polymerase alpha subunit B (AHRD V3.3 *** K4BYH3_SOLLC)
					Solyc05g014550	LOW QUALITY:TRAM, LAG1 and CLN8 (TLC) lipid-sensing domain containing protein (AHRD V3.3 *** A0A0K9PUQ1_ZOSMR)
					Solyc05g014560	NAD(P)-binding Rossmann-fold superfamily protein (AHRD V3.3 *** AT1G24360.1)
					Solyc05g014570	LOW QUALITY:MYB family transcription factor (AHRD V3.3 -** A0A072VEW4_MEDTR)
					Solyc05g014580	LOW QUALITY:FER-like regulator of iron uptake (AHRD V3.3 --* AT2G28160.2)
					Solyc05g014590	basic helix-loop-helix (bHLH) DNA-binding superfamily protein (AHRD V3.3 *** AT5G57150.1)
					Solyc05g014620	transcription regulator NOT2/NOT3/NOT5 family protein (AHRD V3.3 --* AT5G18230.4)
					Solyc05g014630	PPR superfamily protein (AHRD V3.3 --* AT4G31070.2)
					Solyc05g014633	LOW QUALITY:UPF0496 protein (AHRD V3.3 *-* A0A061E8F5_THECC)
					Solyc05g014637	LOW QUALITY:B3 domain-containing protein family (AHRD V3.3 *-* A0A151TI01_CAJCA)
					Solyc05g014640	RUN and FYVE domain-containing protein 2 (AHRD V3.3 *** A0A0B0N071_GOSAR)
					Solyc05g014650	Unknown protein (AHRD V3.3 )
					Solyc05g014652	Lojap-related protein (AHRD V3.3 *** A0A061E8Z3_THECC)
					Solyc05g014654	BED zinc finger,hAT family dimerization domain (AHRD V3.3 --* A0A061EME4_THECC)
					Solyc05g014656	BED zinc finger,hAT family dimerization domain, putative (AHRD V3.3 *-* A0A061FD65_THECC)
					Solyc05g014658	BED zinc finger,hAT family dimerization domain, putative (AHRD V3.3 *-* A0A061FD65_THECC)
					Solyc05g014690	RNA helicase DEAH-box14
					Solyc05g014700	Acid phosphatase/vanadium-dependent haloperoxidase-related protein (AHRD V3.3 *** AT1G67600.1)
					Solyc05g014710	Remorin family protein (AHRD V3.3 *** A0A061E752_THECC)
					Solyc05g014720	DNA topoisomerase (AHRD V3.3 *** A0A022PYK0_ERYGU)
					Solyc05g014725	LOW QUALITY:Retrovirus-related Pol polyprotein from transposon TNT 1-94 (AHRD V3.3 *** A0A151RJ87_CAJCA)
					Solyc05g014760	Kinase family protein (AHRD V3.3 *** B9HTA6_POPTR)
					Solyc05g014765	glutamate receptor 3.5 (AHRD V3.3 --* AT2G32390.5)
					Solyc05g014790	Lipoxygenase (AHRD V3.3 *** A0A0V0IV84_SOLCH)
					Solyc05g014800	Histone H2A (AHRD V3.3 *** K4BYJ8_SOLLC)
					Solyc05g014810	Histone H2A (AHRD V3.3 *** K4BYJ9_SOLLC)
					Solyc05g014820	Histone H2A (AHRD V3.3 *** K4BYK0_SOLLC)
					Solyc05g014830	Histone H2A (AHRD V3.3 *-* K4BYK1_SOLLC)
					Solyc05g014835	Histone H2A (AHRD V3.3 *** K4BYK1_SOLLC)
					Solyc05g014840	Histone H2A (AHRD V3.3 *** M1DI90_SOLTU)
					Solyc05g014845	cyclin-dependent kinase-activating kinase assembly factor-related / CDK-activating kinase assembly factor-like protein (AHRD V3.3 --* AT4G30820.9)
					Solyc05g014850	Histone H2A (AHRD V3.3 *** K4BYK3_SOLLC)
					Solyc05g014860	Histone H2A (AHRD V3.3 *** K4BYK4_SOLLC)
					Solyc05g014870	Histone H2A (AHRD V3.3 *** K4BYJ8_SOLLC)
					Solyc05g014880	Histone H2A (AHRD V3.3 *** K4BYK6_SOLLC)
					Solyc05g014890	Histone H2A (AHRD V3.3 *** K4BYK7_SOLLC)
					Solyc05g014895	Histone H2A (AHRD V3.3 *** K4BYJ8_SOLLC)
					Solyc05g014900	LOW QUALITY:FAR1-related sequence 5 (AHRD V3.3 --* AT4G38180.1)
					Solyc05g014910	LOW QUALITY:Protein FAR1-RELATED SEQUENCE 5 (AHRD V3.3 *-* A0A199V309_ANACO)
					Solyc05g014920	LOW QUALITY:Protein FAR1-RELATED SEQUENCE 5 (AHRD V3.3 *-* A0A199V309_ANACO)
					Solyc05g014930	LOW QUALITY:Protein FAR1-RELATED SEQUENCE 5 (AHRD V3.3 --* A0A151RJQ4_CAJCA)
					Solyc05g014935	LOW QUALITY:F-box and associated interaction domains-containing protein (AHRD V3.3 --* AT1G70390.1)
					Solyc05g014940	Histone H2A (AHRD V3.3 *** K4BYL2_SOLLC)
sli571	Chroma	5	59360999-59361165	115	Solyc05g045710	WRKY transcription factor 65
					Solyc05g045720	LOW QUALITY:DNA-directed RNA polymerase (AHRD V3.3 *-* B6VJT2_VITVI)
					Solyc05g045730	LOW QUALITY:transcriptional regulator EFH1-like protein (AHRD V3.3 --* AT1G28630.5)
					Solyc05g045740	LOW QUALITY:P-loop containing nucleoside triphosphate hydrolases superfamily protein (AHRD V3.3 --* AT5G37140.1)
					Solyc05g045750	LOW QUALITY:Maturase K (AHRD V3.3 --* MATK_CERME)
					Solyc05g045770	Ribosomal protein S3 (AHRD V3.3 *-* Q5MA04_TOBAC)
					Solyc05g045773	Ribosomal protein S3 (AHRD V3.3 *-* E5DLY6_9ROSI)
					Solyc05g045777	Cytochrome c oxidase subunit 2 (AHRD V3.3 *** COX2_SOYBN)
					Solyc05g045800	WRKY transcription factor 67
					Solyc05g045810	LOW QUALITY:Nodule Cysteine-Rich (NCR) secreted peptide (AHRD V3.3 --* A0A072TC73_MEDTR)
					Solyc05g045820	LOW QUALITY:Ribosomal protein S19 (AHRD V3.3 *** V9PBU6_VACMA)
					Solyc05g045830	Ribosomal protein S3 (AHRD V3.3 *-* G3EIY5_CUCSA)
					Solyc05g045850	Cytochrome c oxidase subunit 2 (AHRD V3.3 *** A8DBV5_CAPAN)
					Solyc05g045880	LOW QUALITY:WRKY transcription factor 66
					Solyc05g045890	LOW QUALITY:DNA polymerase (AHRD V3.3 *-* Q8HD79_BRANA)
					Solyc05g045900	LOW QUALITY:Ribosomal protein S19 (AHRD V3.3 *-* Q5MA05_TOBAC)
					Solyc05g045910	Ribosomal protein S3 (AHRD V3.3 *-* I3NTU1_9SOLA)
					Solyc05g045920	ribosomal protein L16 (AHRD V3.3 *-* ATMG00080.1)
					Solyc05g045923	Cytochrome c oxidase subunit 2 (AHRD V3.3 *** A0A0C5B2A3_HYONI)
					Solyc05g045927	WRKY family transcription factor (AHRD V3.3 *-* AT4G01250.1)
					Solyc05g045940	LOW QUALITY:Photosystem II CP43 reaction center protein (AHRD V3.3 --* PSBC_SPIOL)
					Solyc05g045945	LOW QUALITY:HAT family dimerisation domain containing protein, expressed (AHRD V3.3 *-* Q8S6T7_ORYSJ)
					Solyc05g045950	Protein phosphatase 2A regulatory subunit A (AHRD V3.3 *-* C0L8B0_BETPN)
					Solyc05g045955	BED zinc finger,hAT family dimerization domain, putative (AHRD V3.3 *-* A0A061FD65_THECC)
					Solyc05g045970	LOW QUALITY:Disease resistance protein (TIR-NBS-LRR class) family (AHRD V3.3 --* AT5G58120.1)
					Solyc05g045980	LOW QUALITY:kinase with adenine nucleotide alpha hydrolases-like domain-containing protein (AHRD V3.3 --* AT4G31230.2)
					Solyc05g046000	Peroxidase (AHRD V3.3 *** K4C0T3_SOLLC)
					Solyc05g046010	Peroxidase (AHRD V3.3 *** K4C0T4_SOLLC)
					Solyc05g046013	LOW QUALITY:HAT family dimerisation domain containing protein, expressed (AHRD V3.3 *-* Q8S6T7_ORYSJ)
					Solyc05g046017	Retrovirus-related Pol polyprotein from transposon TNT 1-94 (AHRD V3.3 *** A0A151TSH5_CAJCA)
					Solyc05g046020	Peroxidase (AHRD V3.3 *** K4C0T5_SOLLC)
					Solyc05g046030	Peroxidase (AHRD V3.3 *** K4C0T6_SOLLC)
					Solyc05g046040	CONSTANS-like zinc finger protein (AHRD V3.3 *** A0A023GS51_SOYBN)
					Solyc05g046045	Retrovirus-related Pol polyprotein from transposon TNT 1-94 (AHRD V3.3 *** A0A151R8N8_CAJCA)
					Solyc05g046100	LOW QUALITY:Octicosapeptide/Phox/Bem1p (PB1) domain-containing protein / tetratricopeptide repeat (TPR)-containing protein (AHRD V3.3 --* AT5G20360.7)
					Solyc05g046110	transferring glycosyl group transferase (DUF604) (AHRD V3.3 *** AT5G41460.1)
					Solyc05g046120	Formin-like protein (AHRD V3.3 *** K4C0U5_SOLLC)
					Solyc05g046130	transmembrane protein, putative (DUF1218) (AHRD V3.3 *** AT4G21310.1)
					Solyc05g046133	LOW QUALITY:HAT family dimerisation domain containing protein (AHRD V3.3 *-* Q2QN92_ORYSJ)
					Solyc05g046137	Retrovirus-related Pol polyprotein from transposon TNT 1-94 (AHRD V3.3 *-* A0A151RAM7_CAJCA)
					Solyc05g046140	Major latex-like protein (AHRD V3.3 *** Q9AXU0_PRUPE)
					Solyc05g046145	Major latex-like protein (AHRD V3.3 *** B5THI3_PANGI)
					Solyc05g046160	Major latex-like protein (AHRD V3.3 *-* B5THI3_PANGI)
					Solyc05g046170	MLP (AHRD V3.3 *-* G8DRV9_GOSBA)
					Solyc05g046180	LOW QUALITY:Alcohol dehydrogenase 2 (AHRD V3.3 --* ADH2_SOLLC)
					Solyc05g046190	LOW QUALITY:1-phosphatidylinositol-4-phosphate 5-kinase 3 (AHRD V3.3 --* AT2G26420.3)
					Solyc05g046195	Retrovirus-related Pol polyprotein from transposon TNT 1-94 (AHRD V3.3 *-* A0A151SZC9_CAJCA)
					Solyc05g046200	Pectin lyase-like superfamily protein (AHRD V3.3 --* AT1G80170.2)
					Solyc05g046205	Major latex-like protein (AHRD V3.3 *** B5THI3_PANGI)
					Solyc05g046210	Major latex-like protein (AHRD V3.3 *** B5THI3_PANGI)
					Solyc05g046220	Major latex-like protein (AHRD V3.3 *** B5THI3_PANGI)
					Solyc05g046240	LOW QUALITY:Leguminosin group485 secreted peptide (AHRD V3.3 *** I3S1U4_MEDTR)
					Solyc05g046245	Major latex-like protein (AHRD V3.3 *-* Q9AXU0_PRUPE)
					Solyc05g046270	Protein Ycf2 (AHRD V3.3 --* YCF2_OENGL)
					Solyc05g046280	Pentatricopeptide repeat-containing protein (AHRD V3.3 *** A0A103XBJ8_CYNCS)
					Solyc05g046283	Alcohol dehydrogenase, putative (AHRD V3.3 --* B9RHN6_RICCO)
					Solyc05g046285	H -ATPase 1 (AHRD V3.3 --* AT2G18960.3)
					Solyc05g046287	At2g11520-like protein (AHRD V3.3 -** B3SKN4_ARALL)
					Solyc05g046290	Xyloglucan endotransglucosylase/hydrolase (AHRD V3.3 *** K4C0W2_SOLLC)
					Solyc05g046295	LOW QUALITY:F-box family protein (AHRD V3.3 *** B9IAP0_POPTR)
					Solyc05g046300	Ethanolamine-phosphate cytidylyltransferase (AHRD V3.3 *** A0A0B2NXA1_GLYSO)
					Solyc05g046310	N-acetyl-gamma-glutamyl-phosphate reductase (AHRD V3.3 *** A0A1D1YQR0_9ARAE)
					Solyc05g046320	Small auxin up-regulated RNA55
					Solyc05g046330	Dolichyl-diphosphooligosaccharide--protein glycosyltransferase subunit 2 (AHRD V3.3 *** A0A0B2PTB3_GLYSO)
					Solyc05g046340	Phosphomannomutase (AHRD V3.3 *** K4C0W7_SOLLC)
					Solyc05g046345	LOW QUALITY:Agamous-like MADS-box protein AGL80 (AHRD V3.3 *** A0A151RPQ4_CAJCA)
					Solyc05g046350	LOW QUALITY:Tryptophan synthase (AHRD V3.3 *-* K4CYW3_SOLLC)
					Solyc05g046360	Cell differentiation protein rcd1, putative (AHRD V3.3 *** B9STZ0_RICCO)
					Solyc05g046370	LOW QUALITY:Oligopeptide transporter, putative (AHRD V3.3 *-* B9T1I2_RICCO)
					Solyc05g046380	LOW QUALITY:Yellow stripe-like transporter 6 (AHRD V3.3 --* T1Q4F6_ARAHY)
					Solyc05g046390	neuronal acetylcholine receptor subunit alpha-5 (AHRD V3.3 *** AT2G31490.1)
					Solyc05g046395	Unknown protein (AHRD V3.3 )
					Solyc05g047390	Mitochondrial import receptor subunit TOM7-1 (AHRD V3.3 *** TOM7A_SOLTU)
					Solyc05g047400	LOW QUALITY:Protein FAR1-RELATED SEQUENCE 5 (AHRD V3.3 *-* A0A199V309_ANACO)
					Solyc05g047420	Exosome complex component rrp45 (AHRD V3.3 *** W9RTK1_9ROSA)
					Solyc05g047430	LOW QUALITY:Photosystem II reaction center protein J (AHRD V3.3 -** PSBJ_ACUOB)
					Solyc05g047440	LOW QUALITY:Ycf1 protein (AHRD V3.3 *-* ATCG01130.1)
					Solyc05g047450	Methyl-CpG-binding domain protein (AHRD V3.3 *** A0A072UCD8_MEDTR)
					Solyc05g047460	Auxin Response Factor 7B
					Solyc05g047480	SOUL heme-binding family protein (AHRD V3.3 *-* G7KQV2_MEDTR)
					Solyc05g047490	lipid-binding serum glycoprotein family protein (AHRD V3.3 --* AT3G20270.3)
					Solyc05g047495	Sulfotransferase (AHRD V3.3 *-* K4C0Y1_SOLLC)
					Solyc05g047510	Sulfotransferase (AHRD V3.3 *** K4C0Y5_SOLLC)
					Solyc05g047520	ATP-dependent RNA helicase DOB1 (AHRD V3.3 *** A0A0K9PZL4_ZOSMR)
					Solyc05g047530	trans-cinnamate 4-monooxygenase
					Solyc05g047540	Pentatricopeptide repeat superfamily protein, putative (AHRD V3.3 *** A0A061GYI5_THECC)
					Solyc05g047550	Kinase (AHRD V3.3 *** D7LHK4_ARALL)
					Solyc05g047560	LOW QUALITY:Glycosyltransferase, putative (AHRD V3.3 *** B9S3B5_RICCO)
					Solyc05g047570	SLU58474 receptor-like protein kinase 1
					Solyc05g047580	Terpene cyclase/mutase family member (AHRD V3.3 *** O82141_PANGI)
					Solyc05g047590	Sl Pectinesterase
					Solyc05g047600	Non-specific serine/threonine protein kinase (AHRD V3.3 *** A0A0V0I757_SOLCH)
					Solyc05g047610	S-acyltransferase (AHRD V3.3 *** A0A0V0HWE6_SOLCH)
					Solyc05g047615	SHI-related sequence 6 (AHRD V3.3 --* AT3G54430.1)
					Solyc05g047670	Protein Ycf2 (AHRD V3.3 *-* YCF2_SOLLC)
					Solyc05g047680	Cytochrome P450 (AHRD V3.3 *** F4YF83_9APIA)
					Solyc05g047690	Histone deacetylase complex subunit SAP18 (AHRD V3.3 *** SAP18_ARATH)
					Solyc05g047700	NBS-LRR resistance protein-like protein (AHRD V3.3 *-* A1Y9R1_SOLLC)
					Solyc05g047710	Calcium-dependent lipid-binding (CaLB domain) family protein (AHRD V3.3 *** AT3G61050.2)
					Solyc05g047711	Retrovirus-related Pol polyprotein from transposon TNT 1-94 (AHRD V3.3 *-* A0A151SV16_CAJCA)
					Solyc05g047712	Agamous-like MADS-box protein AGL80 (AHRD V3.3 *-* A0A199V9M7_ANACO)
					Solyc05g047713	Agamous-like MADS-box protein A (AHRD V3.3 *** A0A061F385_THECC)
					Solyc05g047714	LOW QUALITY:Polyprotein (AHRD V3.3 *-* Q94KV0_ARATH)
					Solyc05g047715	Retrovirus-related Pol polyprotein from transposon TNT 1-94 (AHRD V3.3 *-* A0A151TCY2_CAJCA)
					Solyc05g047716	MADS-box transcription factor family protein (AHRD V3.3 *-* AT3G05860.2)
					Solyc05g047718	Agamous-like MADS-box protein A (AHRD V3.3 *** A0A061F385_THECC)
					Solyc05g048740	LOB domain-containing protein, putative (AHRD V3.3 *** B9SK21_RICCO)
					Solyc05g048745	LOW QUALITY:Retrovirus-related Pol polyprotein from transposon TNT 1-94 (AHRD V3.3 *-* A0A151U482_CAJCA)
					Solyc05g048750	coiled-coil protein (AHRD V3.3 *-* AT2G45520.1)
					Solyc05g048760	phosphomannomutase
					Solyc05g048770	Isoaspartyl peptidase/L-asparaginase (AHRD V3.3 *** A0A072TN67_MEDTR)
					Solyc05g048780	Ripening related protein family (AHRD V3.3 *** A0A072TZD6_MEDTR)
					Solyc05g048790	Ripening related protein family (AHRD V3.3 *** G7L460_MEDTR)
					Solyc05g048800	Protein O-glucosyltransferase 1 (AHRD V3.3 *-* A0A0B0N3M8_GOSAR)
					Solyc05g048810	Adenosine-deaminase family protein (AHRD V3.3 *** B9I8G9_POPTR)
sli588	Chroma	5	62724380-62724571	189	Solyc05g050735	30S ribosomal protein S2, chloroplastic (AHRD V3.3 --* RR2_MARPO)
					Solyc05g050750	Calcium-binding protein (AHRD V3.3 *** Q9SCA1_LOTJA)
					Solyc05g050760	LOW QUALITY:HXXXD-type acyl-transferase family protein (AHRD V3.3 *-* AT3G26040.1)
					Solyc05g050770	Serine carboxypeptidase, putative (AHRD V3.3 *** B9R6Y4_RICCO)
					Solyc05g050780	Serine carboxypeptidase, putative (AHRD V3.3 *** B9R6Y4_RICCO)
					Solyc05g050790	Ethylene-responsive transcription factor, putative (AHRD V3.3 *-* B9RCZ9_RICCO)
					Solyc05g050800	phosphoglycerate mutase family protein
					Solyc05g050805	DnaJ protein (AHRD V3.3 *-* A0A199V6W4_ANACO)
					Solyc05g050820	DNAJ (AHRD V3.3 *** A0A061DUH3_THECC)
					Solyc05g050830	Ethylene-responsive transcription factor4
					Solyc05g050840	Kinesin-like protein (AHRD V3.3 --* A0A061FG77_THECC)
					Solyc05g050850	Bifunctional 6(G)-fructosyltransferase/2,1-fructan:2,1-fructan 1-fructosyltransferase (AHRD V3.3 --* GFT_ALLCE)
					Solyc05g050860	LOW QUALITY:Zinc finger family protein (AHRD V3.3 *** B9IBW5_POPTR)
					Solyc05g050870	Peroxidase (AHRD V3.3 *** K4C1C0_SOLLC)
					Solyc05g050875	Retrovirus-related Pol polyprotein from transposon TNT 1-94 (AHRD V3.3 *-* A0A0B2PFG8_GLYSO)
					Solyc05g050890	Peroxidase (AHRD V3.3 *** K4C1C1_SOLLC)
					Solyc05g050900	Spindle and kinetochore-associated protein 1 homolog (AHRD V3.3 *** SKA1_ARATH)
					Solyc05g050920	Flavin-containing monooxygenase (AHRD V3.3 *** A0A164TUS6_DAUCA)
					Solyc05g050930	LOW QUALITY:DUF641 family protein (DUF641) (AHRD V3.3 *** AT3G60680.1)
					Solyc05g050935	cDNA, clone: J075106H20, full insert sequence (AHRD V3.3 --* B7F975_ORYSJ)
					Solyc05g050940	glycoprotease 1 (AHRD V3.3 *** AT2G45270.1)
					Solyc05g050960	DNA repair RAD51-like protein (AHRD V3.3 *** A0A0B0M9S0_GOSAR)
					Solyc05g050970	Transketolase (AHRD V3.3 *** AT2G45290.2)
					Solyc05g050980	3-phosphoshikimate 1-carboxyvinyltransferase (AHRD V3.3 *** K4C1D0_SOLLC)
					Solyc05g050990	UDP-glucuronate 4-epimerase 4 (AHRD V3.3 *** GAE4_ARATH)
					Solyc05g051000	40S ribosomal protein S13 (AHRD V3.3 *** RS13_SOYBN)
					Solyc05g051010	Dihydroflavonol 4-reductase-like protein (AHRD V3.3 *** G7JDF6_MEDTR)
					Solyc05g051015	Dihydroflavonol-4-reductase-like (AHRD V3.3 *-* A0A0N6XTN7_LYCRU)
					Solyc05g051030	Cornichon family protein (AHRD V3.3 *** AT1G12390.1)
					Solyc05g051040	RING/U-box superfamily protein (AHRD V3.3 *** AT3G61180.1)
					Solyc05g051050	Kinase family protein (AHRD V3.3 *** D7M6L5_ARALL)
					Solyc05g051060	Homeodomain-like superfamily protein (AHRD V3.3 *** AT5G16560.1)
					Solyc05g051070	Pre-mRNA-splicing factor ISY1-like protein (AHRD V3.3 *** A0A0K9NV93_ZOSMR)
					Solyc05g051080	LOW QUALITY:B3 domain-containing protein family (AHRD V3.3 --* A0A151R9R2_CAJCA)
					Solyc05g051090	LOW QUALITY:cytochrome c oxidase subunit 3 (AHRD V3.3 --* ATMG00730.1)
					Solyc05g051100	Lysine-specific histone demethylase 1-like protein (AHRD V3.3 *-* A0A0B0PVB3_GOSAR)
					Solyc05g051110	LOW QUALITY:Lysine-specific histone demethylase 1 (AHRD V3.3 *-* A0A199V010_ANACO)
					Solyc05g051120	LOW QUALITY:B3 domain protein (AHRD V3.3 -** AT5G26805.1)
					Solyc05g051130	LOW QUALITY:Lysine-specific histone demethylase 1-like protein (AHRD V3.3 *-* A0A0B0PVB3_GOSAR)
					Solyc05g051140	protein FLOWERING locus D-like protein (AHRD V3.3 --* AT3G10390.4)
					Solyc05g051145	Lysine-specific histone demethylase 1-like protein (AHRD V3.3 *-* A0A0B0PVB3_GOSAR)
					Solyc05g051160	LOW QUALITY:B3 domain protein (AHRD V3.3 -** AT1G51970.1)
					Solyc05g051180	Ethylene-responsive transcription factor (AHRD V3.3 *** G7JJR7_MEDTR)
					Solyc05g051190	LOW QUALITY:Nuclear migration protein nudC (AHRD V3.3 *-* A0A1D1YN56_9ARAE)
					Solyc05g051200	ethylene-responsive factor 1
					Solyc05g051210	S-adenosyl-L-methionine-dependent methyltransferases superfamily protein (AHRD V3.3 *** AT3G27230.1)
					Solyc05g051215	PYK10-binding protein 1 (AHRD V3.3 --* AT3G16420.3)
					Solyc05g051220	Potassium channel TORK1 (AHRD V3.3 *** Q5NT78_TOBAC)
					Solyc05g051230	Adenylyltransferase and sulfurtransferase MOCS3 (AHRD V3.3 *-* A0A078EZM7_BRANA)
					Solyc05g051240	LOW QUALITY:Eukaryotic aspartyl protease family protein (AHRD V3.3 *** AT1G66180.1)
					Solyc05g051250	Glutamine synthetase (AHRD V3.3 *** A0A0V0I3I3_SOLCH)
					Solyc05g051260	Endo-1,4-beta-xylanase (AHRD V3.3 *** A0A151U7N8_CAJCA)
					Solyc05g051270	Cysteine-rich repeat secretory protein 60 (AHRD V3.3 *** A0A061EEI8_THECC)
					Solyc05g051280	Lipase class 3 family protein / putative calmodulin-binding heat-shock protein (AHRD V3.3 *** F4K8L2_ARATH)
					Solyc05g051290	HMG-Y-related A (AHRD V3.3 *** A0A0B0M969_GOSAR)
					Solyc05g051300	Auxin-responsive protein (AHRD V3.3 -** K4BKJ3_SOLLC)
					Solyc05g051305	LOW QUALITY:TRICHOME BIREFRINGENCE-LIKE 11 (AHRD V3.3 *-* AT5G19160.2)
					Solyc05g051310	LOW QUALITY:Ethylene-responsive transcription factor 5 (AHRD V3.3 *-* ERF5_NICSY)
					Solyc05g051320	Post-GPI attachment-like factor-protein (AHRD V3.3 *** A0A072UAB4_MEDTR)
					Solyc05g051330	DNA-binding storekeeper protein-related transcriptional regulator, putative (AHRD V3.3 *** A0A061EFY6_THECC)
					Solyc05g051340	Pentatricopeptide repeat-containing family protein (AHRD V3.3 *** B9H373_POPTR)
					Solyc05g051350	Rhamnogalacturonate lyase family protein (AHRD V3.3 *** AT1G09910.1)
					Solyc05g051360	Glycosyltransferase (AHRD V3.3 *** K4C1G7_SOLLC)
					Solyc05g051370	Transcription initiation factor TFIID subunit 8 (AHRD V3.3 *** A0A0B0P5F6_GOSAR)
					Solyc05g051380	AP2-like ethylene-responsive transcription factor (AHRD V3.3 *** G7JWC7_MEDTR)
					Solyc05g051385	Retrovirus-related Pol polyprotein from transposon TNT 1-94 (AHRD V3.3 *-* A0A151TG49_CAJCA)
					Solyc05g051390	Kinase interacting (KIP1-like) family protein (AHRD V3.3 *** AT1G09720.1)
					Solyc05g051400	Mitochondrial carrier protein (AHRD V3.3 *** A0A0K9PSM6_ZOSMR)
					Solyc05g051410	cyclinD4_2
					Solyc05g051420	ZF-HD homeobox protein family (AHRD V3.3 *** A0A151TGZ5_CAJCA)
					Solyc05g051425	dihydrofolate reductase (AHRD V3.3 *** AT4G24380.1)
					Solyc05g051440	MIZU-KUSSEI-like protein (Protein of unknown function, DUF617) (AHRD V3.3 *** AT5G65340.1)
					Solyc05g051450	Phage capsid scaffolding protein (GPO) serine peptidase (AHRD V3.3 *-* G7KAI6_MEDTR)
					Solyc05g051460	Homeobox associated leucine zipper protein (AHRD V3.3 *** A0A072TTL6_MEDTR)
					Solyc05g051470	LOW QUALITY:histone acetyltransferase of the CBP family 4 (AHRD V3.3 --* AT1G55970.1)
					Solyc05g051480	DNA-directed RNA polymerase subunit beta (AHRD V3.3 --* RPOB_PELHO)
					Solyc05g051490	LMBR1-like membrane protein (AHRD V3.3 *** AT5G65290.1)
					Solyc05g051500	WEB family protein, chloroplastic (AHRD V3.3 *-* A0A199V6Z9_ANACO)
					Solyc05g051510	Prohibitin (AHRD V3.3 *** O04361_TOBAC)
					Solyc05g051515	Histone H3 (AHRD V3.3 *** K7VSQ3_MAIZE)
					Solyc05g051520	S-adenosyl-L-methionine-dependent methyltransferases superfamily protein (AHRD V3.3 *** AT2G22400.1)
					Solyc05g051530	ABC transporter G family member (AHRD V3.3 *** A0A0K9NWI5_ZOSMR)
					Solyc05g051540	ABC transporter G family member (AHRD V3.3 *-* A0A0K9Q1R2_ZOSMR)
					Solyc05g051550	MYB-related transcription factor (AHRD V3.3 *** A0A059PRU0_SALMI)
					Solyc05g051560	Mitochondrial substrate carrier family protein (AHRD V3.3 *** AT5G64970.1)
					Solyc05g051570	Ras-related protein (AHRD V3.3 *** W9QNC0_9ROSA)
					Solyc05g051580	Phototropic-responsive NPH3 family protein (AHRD V3.3 *** AT5G10250.2)
					Solyc05g051583	F-box family protein, putative (AHRD V3.3 *** A0A061FZW6_THECC)
					Solyc05g051587	Retrovirus-related Pol polyprotein from transposon TNT 1-94 (AHRD V3.3 *-* A0A151R8N8_CAJCA)
					Solyc05g051590	Nucleotide-sugar transporter family protein (AHRD V3.3 *** A0A061DIM9_THECC)
					Solyc05g051610	Kinase family protein (AHRD V3.3 *** D7MGJ0_ARALL)
					Solyc05g051615	U-box domain-containing protein kinase family protein (AHRD V3.3 *-* AT5G61550.4)
					Solyc05g051620	DNA-directed RNA polymerase III subunit RPC4 (AHRD V3.3 *** A0A0B0P813_GOSAR)
					Solyc05g051630	RFT1-like protein (AHRD V3.3 *** A0A103Y8L2_CYNCS)
					Solyc05g051640	Non-specific serine/threonine protein kinase (AHRD V3.3 *** K4C1J5_SOLLC)
					Solyc05g051650	QWRF motif protein (DUF566) (AHRD V3.3 *** AT4G25190.1)
					Solyc05g051660	Alpha/beta-Hydrolases superfamily protein (AHRD V3.3 *** A0A061EKQ6_THECC)
					Solyc05g051670	Alpha/beta-Hydrolases superfamily protein (AHRD V3.3 *-* A0A061EKQ6_THECC)
					Solyc05g051680	Structural maintenance of chromosomes family protein (AHRD V3.3 *** D7M0L2_ARALL)
					Solyc05g051690	Cell number regulator 6 (AHRD V3.3 *** A0A0B0MIM9_GOSAR)
					Solyc05g051700	Iron-sulfur cluster assembly protein IscA (AHRD V3.3 *** G7LBB6_MEDTR)
					Solyc05g051710	RPM1-interacting protein 4 (RIN4) family protein (AHRD V3.3 *** G7LBA7_MEDTR)
					Solyc05g051730	Glutaredoxin (AHRD V3.3 *** A0A103Y7J3_CYNCS)
					Solyc05g051740	Prosystemin (AHRD V3.3 --* O48857_SOLNI)
					Solyc05g051750	TOMPRORNA prosystemin
					Solyc05g051770	MIZU-KUSSEI-like protein (Protein of unknown function, DUF617) (AHRD V3.3 *-* AT2G21990.1)
					Solyc05g051780	Gamma-glutamyltranspeptidase family protein (AHRD V3.3 *** B9H594_POPTR)
					Solyc05g051790	DNA-directed RNA polymerase II (AHRD V3.3 *** G7K102_MEDTR)
					Solyc05g051800	RING/FYVE/PHD zinc finger superfamily protein (AHRD V3.3 *** AT2G22120.2)
					Solyc05g051810	Armadillo/beta-catenin repeat family protein / kinesin motor family protein (AHRD V3.3 --* AT3G54870.3)
					Solyc05g051820	Heavy metal transport/detoxification superfamily protein (AHRD V3.3 *** G7LAE8_MEDTR)
					Solyc05g051830	MADS-box transcription factor family protein (AHRD V3.3 *-* G7ZXM5_MEDTR)
					Solyc05g051840	Trafficking protein particle complex subunit 12 (AHRD V3.3 *** W9QL80_9ROSA)
					Solyc05g051850	putative myo-inositol-1-phosphatase
					Solyc05g051860	senescence-associated family protein, putative (DUF581) (AHRD V3.3 *** AT1G78020.1)
					Solyc05g051870	Pollen Ole e 1 allergen/extensin (AHRD V3.3 *** A0A103XBC9_CYNCS),Pfam:PF01190
					Solyc05g051880	Trehalose 6-phosphate phosphatase (AHRD V3.3 *** K4C1L9_SOLLC)
					Solyc05g051890	LOW QUALITY:Late embryogenesis abundant hydroxyproline-rich glycoprotein (AHRD V3.3 *** G7K2X8_MEDTR)
					Solyc05g051900	Major facilitator superfamily transporter (AHRD V3.3 *** A0A0K0KFR2_CARHR)
					Solyc05g051910	Major facilitator superfamily transporter (AHRD V3.3 *** A0A0K0KFR2_CARHR)
					Solyc05g051920	Major facilitator superfamily transporter (AHRD V3.3 *** A0A0K0KFR2_CARHR)
					Solyc05g051930	LOW QUALITY:Major facilitator superfamily transporter (AHRD V3.3 *** A0A0K0KFR2_CARHR)
					Solyc05g051940	Major facilitator superfamily transporter (AHRD V3.3 *** A0A0K0KFR2_CARHR)
					Solyc05g051950	LOW QUALITY:Major facilitator superfamily transporter (AHRD V3.3 *** A0A0K0KFR2_CARHR)
					Solyc05g051960	LOW QUALITY:Major facilitator superfamily transporter (AHRD V3.3 *-* A0A0K0KFR2_CARHR)
					Solyc05g051970	N-lysine methyltransferase (AHRD V3.3 *** AT1G78150.2)
					Solyc05g051980	Annexin (AHRD V3.3 *** K4C1M9_SOLLC)
					Solyc05g051990	FAD/NAD(P)-binding oxidoreductase family protein (AHRD V3.3 --* AT4G38540.1)
					Solyc05g051992	RNA-binding family protein (AHRD V3.3 *-* B9I063_POPTR)
					Solyc05g051994	RNA-binding family protein (AHRD V3.3 *-* B9I063_POPTR)
					Solyc05g051996	E3 ubiquitin-protein ligase ORTHRUS 2 (AHRD V3.3 --* A0A0B2SRL7_GLYSO)
					Solyc05g051998	Unknown protein (AHRD V3.3 )
					Solyc05g052020	alpha/beta-Hydrolases superfamily protein (AHRD V3.3 *** AT5G51180.2)
					Solyc05g052030	ethylene response factor 4
					Solyc05g052040	Ethylene-responsive transcription factor (AHRD V3.3 *** M4WYH8_GOSHI)
					Solyc05g052050	DNA-binding protein Pti4
					Solyc05g052055	Zinc finger CCCH domain-containing protein (AHRD V3.3 *-* A0A0K9PNZ2_ZOSMR)
					Solyc05g052070	small GTP-binding protein C
					Solyc05g052080	LOW QUALITY:transmembrane protein (AHRD V3.3 *** AT5G07490.1)
					Solyc05g052090	LOW QUALITY:glycine-rich protein (AHRD V3.3 --* AT5G61660.1)
					Solyc05g052100	Glutamate dehydrogenase (AHRD V3.3 *** K4C1P1_SOLLC)
					Solyc05g052110	Pectinesterase (AHRD V3.3 *** K4C1P2_SOLLC)
					Solyc05g052120	Pectinesterase (AHRD V3.3 *** K4C1P3_SOLLC)
					Solyc05g052130	metacaspase 1 (AHRD V3.3 *** AT1G02170.1),Pfam:PF00656
					Solyc05g052150	ATP synthase subunit delta, mitochondrial
					Solyc05g052160	Translocase of chloroplast (AHRD V3.3 *** K4C1P7_SOLLC)
					Solyc05g052170	Acyl-CoA N-acyltransferases (NAT) superfamily protein (AHRD V3.3 *** AT4G19985.6)
					Solyc05g052180	Eukaryotic translation initiation factor 1A (AHRD V3.3 --* IF1A_ONOVI)
					Solyc05g052190	Transcription elongation factor TFIIS (AHRD V3.3 *** RDO2_ARATH)
					Solyc05g052195	Transcription elongation factor s-II, putative (AHRD V3.3 *-* B9SRT6_RICCO)
					Solyc05g052200	Protein kinase (AHRD V3.3 *** A0A0K9NZM3_ZOSMR)
					Solyc05g052210	transmembrane protein (AHRD V3.3 *-* AT3G51580.1)
					Solyc05g052220	U-box protein (AHRD V3.3 *-* A0A072V2F3_MEDTR)
					Solyc05g052230	LOW QUALITY:Pentatricopeptide repeat (PPR) superfamily protein (AHRD V3.3 --* AT5G64320.1)
					Solyc05g052240	Chalcone-flavonone isomerase family protein (AHRD V3.3 *** A0A0V0H4Z0_SOLCH)
					Solyc05g052245	Expansin (AHRD V3.3 *** G4XZW3_9GENT)
					Solyc05g052260	appr-1-p processing enzyme family protein (AHRD V3.3 *** AT2G40600.1)
					Solyc05g052270	Non-specific serine/threonine protein kinase (AHRD V3.3 *** A0A0V0IJQ5_SOLCH)
					Solyc05g052280	Peroxidase (AHRD V3.3 *** K4C1Q9_SOLLC)
					Solyc05g052290	BTB/POZ domain-containing protein (AHRD V3.3 *-* W9QXG0_9ROSA)
					Solyc05g052300	Amino acid transporter family protein (AHRD V3.3 *** B9HYI5_POPTR)
					Solyc05g052310	Alpha-soluble NSF attachment (AHRD V3.3 *** A0A0B0PIV9_GOSAR)
					Solyc05g052320	LOW QUALITY:Cation/H(+) antiporter (AHRD V3.3 *** A0A0K9NPK0_ZOSMR)
					Solyc05g052330	Beta-expansin-like protein (AHRD V3.3 *** Q9AXE4_TOBAC)
					Solyc05g052340	Laccase (AHRD V3.3 *** K4C1R5_SOLLC)
					Solyc05g052350	Receptor-like kinase (AHRD V3.3 *** C0SW26_SOYBN)
					Solyc05g052355	NAD(P)H-quinone oxidoreductase chain 4, chloroplastic (AHRD V3.3 --* NU4C_ACOAM)
					Solyc05g052360	Laccase (AHRD V3.3 *** A0A103XX79_CYNCS)
					Solyc05g052365	SecY protein transport family protein (AHRD V3.3 --* AT1G78720.3)
					Solyc05g052410	Dehydration responsive element binding protein (AHRD V3.3 *** Q8GZF2_SOLLC)
					Solyc05g052420	Abscisic acid receptor (AHRD V3.3 *** G7JKP6_MEDTR)
					Solyc05g052430	Trichome birefringence-like protein (AHRD V3.3 *-* G7K771_MEDTR)
					Solyc05g052470	Ferritin (AHRD V3.3 *** K4C1S8_SOLLC)
					Solyc05g052480	Multiple inositol polyphosphate phosphatase 1 (AHRD V3.3 *** A0A0B2R9V9_GLYSO)
					Solyc05g052490	GDA1/CD39 nucleoside phosphatase family protein (AHRD V3.3 *** AT4G19180.3)
					Solyc05g052500	S-adenosyl-L-methionine-dependent methyltransferases superfamily protein (AHRD V3.3 *** AT2G40280.1)
					Solyc05g052510	Clathrin heavy chain (AHRD V3.3 *** K4C1T2_SOLLC)
					Solyc05g052520	Protein phosphatase 2C family protein (AHRD V3.3 *** AT1G07160.1)
					Solyc05g052530	Endoglucanase (AHRD V3.3 *** M1CLA9_SOLTU)
					Solyc05g052540	trichome birefringence-like protein (DUF828) (AHRD V3.3 *** AT3G55990.1)
					Solyc05g052560	LOW QUALITY:Pectinacetylesterase family protein (AHRD V3.3 --* AT2G46930.1)
					Solyc05g052570	Zinc finger transcription factor 39
					Solyc05g052580	CTD small phosphatase-like protein (AHRD V3.3 *** W9S4E3_9ROSA)
					Solyc05g052590	Serine/threonine-protein kinase (AHRD V3.3 *** W0TR71_ACAMN)
					Solyc05g052600	Sedoheptulose-1,7-bisphosphatase (AHRD V3.3 *** G7JAP0_MEDTR)
					Solyc05g052610	Myb family transcription factor family protein (AHRD V3.3 *** B9HT09_POPTR)
					Solyc05g052620	Coronatine-insensitive 1
					Solyc05g052630	flocculation protein (AHRD V3.3 *** AT2G39950.9)
					Solyc05g052640	Mitochondrial substrate carrier family protein (AHRD V3.3 *** AT2G39970.1)
sli1346	Chroma	9	28745259-28745438	31	Solyc09g031610	DAMAGED DNA BINDING PROTEIN1
					Solyc09g031620	LOW QUALITY:small and basic intrinsic protein 1A (AHRD V3.3 --* AT3G04090.1)
					Solyc09g031630	LOW QUALITY:DNA-directed RNA polymerase subunit beta, putative (DUF630 and DUF632) (AHRD V3.3 --* AT4G35240.4)
					Solyc09g031640	LOW QUALITY:PIF / Ping-Pong family of plant transposase (AHRD V3.3 --* AT3G19120.1)
					Solyc09g031650	RING/U-box superfamily protein (AHRD V3.3 --* AT3G58030.4)
					Solyc09g031655	LOW QUALITY:Retrovirus-related Pol polyprotein from transposon TNT 1-94 (AHRD V3.3 *-* A0A151T5P9_CAJCA)
[truncated: 124 more rows]
